# Supplementary material for: Integration Analysis of m6A-SNPs and eQTLs Associated With Sepsis Reveals Platelet Degranulation and Staphylococcus aureus Infection are Mediated by m6A mRNA Methylation
Source: Front Genet. 2020 Feb 26;11:7. doi: 10.3389/fgene.2020.00007 (PMC7054457; doi:10.3389/fgene.2020.00007)
Supplement: Supplementary file 3 [file Table_3.xlsx]

## Sheet: Table S3
Table S3. GO and KEGG pathway enrichment analysis.
Category	Term	Count	%	PValue	Genes	List Total	Pop Hits	Pop Total	Fold Enrichment	Bonferroni	Benjamini	FDR
GAD_DISEASE	Lupus Erythematosus, Systemic	55	5.08318	1.49924e-12	IER3, MICB, VARS2, IL16, AIF1, B3GALT4, GABBR1, VPS52, PTPN22, UHRF1BP1, DAXX, RGL2, GSTM1, ATF6B, CAT, DDAH2, HCG27, AGPAT1, ZBTB22, C6ORF48, FLOT1, CLIC1, HLA-E, HLA-F, MRPS18B, TRIM39, HCG9, LST1, TNF, SKIV2L, GPSM3, BTN2A1, NFKBIA, PPT2, HSPA1A, ZNRD1, HSPA1B, ITGAM, ITGAX, TAP2, TAP1, HLA-DPB1, C2, HLA-DOB, LY6G5C, TNFSF4, TRIM27, CSNK2B, PPP1R10, AGER, PSMB8, PSMB9, ITPA, IRF5, FCGR2B	747	327	12971	2.92057	5.30133e-09	5.30133e-09	2.74907e-09
GAD_DISEASE	Psoriasis	35	3.23475	1.47488e-10	CAST, IER3, MICB, LST1, TNF, GPSM3, NFKBIA, PTPN22, NFKB1, IL15, MIF, GSTM1, MTHFR, IL12RB1, TAP2, IL4R, TAP1, SLC22A4, SERPINA1, SLC22A5, KIAA0391, C2, NQO1, HLA-DOB, HCG27, AGPAT1, GSTT1, HLA-E, AGER, PSMB8, PSMB9, IRF5, PI3, CSTA, MGST2	747	171	12971	3.55406	5.21517e-07	2.60759e-07	2.70439e-07
GAD_DISEASE	Acquired Immunodeficiency Syndrome|Disease Progression	93	8.59519	4.85026e-08	GRPEL2, BCKDK, KYNU, VARS2, AMT, GPX1, ADCK1, ADCK2, CISD1, PARL, GPX4, ATP5S, SLC22A4, SLC25A29, MRPL32, MRPL34, MTO1, OMA1, MRPL35, MRPL4, RPUSD4, NUDT2, SARS, CBR4, MRPS7, CECR5, BCL2L13, COQ5, TATDN3, NME6, NME4, MFN2, DHRS1, DNAJC27, MRPS18B, CYP27A1, VAMP8, CLPP, ATPIF1, ATPAF1, VAMP1, MRPL43, BID, ME2, SFXN4, ATP5G1, CHCHD7, MTIF2, PDSS1, ACAT1, MTIF3, ALDH3A2, TK2, NDUFB2, CCDC58, TFAM, F…	747	909	12971	1.77653	0.00017149	5.71668e-05	8.89359e-05
GAD_DISEASE	Type 2 Diabetes| edema | rosiglitazone	183	16.9131	5.92686e-08	FASTKD3, CAST, IL16, TNNC2, PTPN22, MED23, CD53, IL15, MED22, SIDT2, GSTM1, GSTM2, APP, GSTM3, EIF4EBP2, ATF6B, LEPROT, ATOH8, CFD, NQO1, DDAH2, PAG1, CIB1, MAP2K5, C6ORF48, MADD, PIK3CD, ARNTL, IL11RA, HIF1A, THBD, TAGLN, VAMP8, EXT2, SRI, ABCA7, CAV2, CDK5R1, LST1, BLM, NFKBIA, HSPA1A, ABCA2, ITGB2, POMC, TIMP2, ITGAM, LLGL1, TIMP1, ARNT, NR1H2, SLC11A1, ARG1, IL12RB1, FCER1G, HLA-DPB1, PLTP, S…	747	2198	12971	1.44569	0.000209552	5.23921e-05	0.000108677
GAD_DISEASE	Lymphoma, Non-Hodgkin	38	3.51201	9.39568e-08	C3AR1, NBN, TNF, IL16, BLM, C5, NFKBIA, HP, NFKB1, ITGB2, POMC, PDSS1, TIMP1, CASP5, GSTM1, NR1H2, STAT6, GPX1, MTHFR, GSTM3, CD93, CASP7, GPX4, IL4R, C2, NQO1, CFD, CASP2, SHMT2, GSTT1, SERPING1, SIRT1, MTRR, SOD2, CCR3, ADAM17, BIK, CBS	747	249	12971	2.64995	0.000332176	6.6444e-05	0.000172282
GAD_DISEASE	rheumatoid arthritis	31	2.86506	4.12262e-07	MICB, CD244, TNF, C5, NFKBIA, PPT2, PTPN22, NFKB1, IL15, MIF, GSTM1, SLC11A1, MTHFR, IL12RB1, CASP7, IL4R, TAP2, TAP1, SLC22A4, SERPINA1, SLC22A5, HLA-DPB1, TNFSF4, PADI4, NLRP3, PSMB9, MTRR, ITPA, FCGR2B, IRF5, CCR3	747	190	12971	2.83309	0.0014567	0.00024293	0.000755934
GAD_DISEASE	diabetes, type 1	29	2.68022	4.03155e-06	TNF, LST1, AIF1, PTPN22, NFKBIA, HP, OAS1, NFKB1, HSPA1B, DAXX, SLC11A1, IL12RB1, CASP7, IL4R, TAP2, TAP1, SLC22A4, CAT, SLC22A5, HLA-DPB1, NQO1, SELL, PADI4, PSMB8, SOD2, PSMB9, IRF5, ADK, FABP2	747	190	12971	2.65031	0.0141545	0.00203444	0.00739212
GAD_DISEASE	Uterine Cervical Neoplasms	8	0.739372	4.86602e-06	GSTM1, GSTM3, NBN, TAP2, TAP1, GSTT1, PSMB8, PSMB9	747	14	12971	9.92236	0.0170591	0.00214847	0.00892211
GAD_DISEASE	Pregnancy Complications	8	0.739372	1.46515e-05	GSTM1, GPX1, MTHFR, TNF, GSTT1, CAT, NQO1, SOD2	747	16	12971	8.68206	0.0504888	0.0057399	0.026862
GAD_DISEASE	Alzheimer's Disease	40	3.69686	1.80215e-05	CAST, CALHM2, TNF, CAMK2G, LEPR, ABCA2, HSPA1B, TIMP1, MIF, GSTM1, NR1H2, SLC11A1, TFAM, GPX1, GSTM3, APP, MTHFR, TAP2, IL4R, GSTO2, CAT, NRG1, NQO1, SAR1A, PLTP, SREBF1, SOAT1, IREB2, GSTT1, TFCP2, AGER, SIRT1, USF1, PSMB9, SOD2, NCSTN, ADAM17, APBB3, LRRK2, CBS	747	333	12971	2.08578	0.0617367	0.0063522	0.0330397
GAD_DISEASE	Crohn's disease	16	1.47874	2.69637e-05	TNF, IL16, PTPN22, GSTT1, NFKBIA, NFKB1, HSPA1B, MIF, GSTM1, SLC11A1, IL4R, SLC22A4, ORMDL3, SLC22A5, ATG16L1, LRRK2	747	77	12971	3.60813	0.0909408	0.00863028	0.04943
GAD_DISEASE	Exfoliation Syndrome|Glaucoma	6	0.554529	6.44333e-05	GSTM1, MTHFR, TNF, GSTT1, CBS, MTRR	747	9	12971	11.5761	0.203751	0.0188078	0.118081
GAD_DISEASE	Inflammatory bowel disease, NOS|Inflammatory Bowel Diseases	11	1.01664	8.19442e-05	GSTM1, BRWD1, MTHFR, ITPA, TNF, IRF5, IL4R, GSTT1, PTPN22, ATG16L1, MTRR	747	41	12971	4.65867	0.251562	0.0220432	0.150149
GAD_DISEASE	Arthritis	13	1.20148	0.000109986	STAT6, SLC11A1, TNF, FCGR2B, TAP2, IL4R, TAP1, IL15, NLRP3, IL11RA, MBP, SOD2, TIMP1	747	59	12971	3.82599	0.32222	0.0273985	0.201482
GAD_DISEASE	Poisoning	5	0.462107	0.000148318	GSTM1, GPX1, GSTT1, CAT, SOD2	747	6	12971	14.4701	0.408144	0.0343619	0.271612
GAD_DISEASE	hepatitis B	13	1.20148	0.00015398	CDC42, MTHFR, TNF, TAP2, IL4R, TAP1, OAS1, HLA-DPB1, IFNGR2, PSMB8, MBP, MTRR, PSMB9	747	61	12971	3.70055	0.419877	0.0334596	0.281966
GAD_DISEASE	juvenile arthritis	9	0.831793	0.000167823	SLC11A1, TNF, IL4R, TAP2, TAP1, HLA-DPB1, PSMB8, PSMB9, MIF	747	29	12971	5.38887	0.447594	0.0343077	0.307278
GAD_DISEASE	ankylosing spondylitis	11	1.01664	0.000189226	TNF, TAP2, TAP1, NFKBIA, NFKB1, ERAP2, HSPA1A, HLA-E, PSMB8, PSMB9, SOD2	747	45	12971	4.24456	0.487865	0.0364934	0.346403
GAD_DISEASE	lung cancer; homocysteine	5	0.462107	0.000330295	GSTM1, MTHFR, GSTT1, NQO1, MTRR	747	7	12971	12.4029	0.689048	0.059628	0.603909
GAD_DISEASE	Abortion, Spontaneous	17	1.57116	0.000480459	IER3, TNF, AIF1, SKIV2L, PIM1, IREB2, HP, NFKB1, ZNRD1, HSPA1A, HSPA1B, CLIC1, HLA-E, SLC11A1, MTHFR, TAP2, CYBRD1	747	109	12971	2.70817	0.81719	0.081456	0.877325
GAD_DISEASE	diabetes, type 1	24	2.21811	0.000535166	BID, TNF, AIF1, LEPR, C5, PPT2, PTPN22, GSTT1, HP, HSPA1A, HSPA1B, CLIC1, AGER, ITGAM, PRKCB, SOD2, MTRR, GSTM1, MTHFR, C2, HLA-DPB1, DDAH2, CTSH, AGPAT1	747	189	12971	2.20497	0.849359	0.086193	0.976759
GAD_DISEASE	Multiple Sclerosis	54	4.99076	0.000554762	IER3, RAD51C, MICB, NBN, SLC15A2, AIF1, GABBR1, PTPN22, MBP, CASP5, GSTM1, CASP7, IL4R, IFNGR2, CASP2, HCG27, FLOT1, GSTT1, GTF2H5, CTSS, PADI4, IL11RA, MTRR, HLA-F, IFNAR2, H6PD, PIAS1, PTAFR, HCG9, TNF, CCR1, GPR65, HSPA1A, OAS1, HSPA1B, XAB2, MIF, RPA2, SLC11A1, MTHFR, TAP2, TAP1, MUS81, HLA-DPB1, C2, WDR7, SELL, PSMB8, MANBA, PSMB9, PSORS1C3, YWHAG, IRF5, MERTK	747	581	12971	1.61388	0.859449	0.0853284	1.01235
GAD_DISEASE	Tuberculosis	16	1.47874	0.000565603	TNF, PTPN22, GSTT1, SP110, MBP, MIF, GSTM1, SLC11A1, IL12RB1, TAP2, TAP1, SLC22A4, SERPINA1, SLC22A5, HLA-DPB1, IFNGR2	747	100	12971	2.77826	0.864737	0.0833044	1.03204
GAD_DISEASE	lupus erythematosus	13	1.20148	0.000584991	MICB, TNF, GIMAP5, PTPN22, MIF, FCAR, IRF5, FCGR2B, TAP2, TAP1, SLC22A4, MERTK, IFNGR2	747	70	12971	3.22477	0.873705	0.0826021	1.06724
GAD_DISEASE	Lymphoma, Non-Hodgkin|Lymphoma, Non-Hodgkin's	17	1.57116	0.00059027	BID, NBN, TNF, BLM, AIF1, GSTT1, BCL2L13, GSTM1, CASP5, GPX1, GSTM3, CASP7, GPX4, BIK, NQO1, IFNGR2, CASP2	747	111	12971	2.65937	0.876042	0.0801203	1.07682
GAD_DISEASE	Hodgkin's disease	5	0.462107	0.000630527	GSTM1, GSTT1, NFKBIA, HLA-DPB1, ATM	747	8	12971	10.8526	0.892498	0.0822027	1.14986
GAD_DISEASE	Brucellosis	7	0.64695	0.000685289	SLC11A1, TNF, SELL, TAP2, TAP1, PSMB8, PSMB9	747	20	12971	6.07744	0.911434	0.0858661	1.24913
GAD_DISEASE	Crohn Disease|Crohn's disease	16	1.47874	0.00070003	TNF, GSDMB, AMT, USP4, UBA7, PTPN22, NLRP3, NLRP2, GPX1, SLC11A1, RNASET2, ERAP2, ORMDL3, SLC22A5, ATG16L1, ZNF266	747	102	12971	2.72378	0.915936	0.0846371	1.27584
GAD_DISEASE	Precursor Cell Lymphoblastic Leukemia-Lymphoma	17	1.57116	0.000720878	IER3, NFKBIA, GSTT1, NFKB1, IL15, DAXX, MTRR, MIF, STAT6, GSTM1, ITPA, MTHFR, IL12RB1, IL4R, ABCC4, GSTO2, NQO1	747	113	12971	2.6123	0.921914	0.0841742	1.3136
GAD_DISEASE	interferon response	4	0.369686	0.000725493	TAP2, TAP1, PSMB8, PSMB9	747	4	12971	17.3641	0.923179	0.0819858	1.32195
GAD_DISEASE	liver injury, drug-induced	4	0.369686	0.000725493	GSTM1, GSTT1, NQO1, SOD2	747	4	12971	17.3641	0.923179	0.0819858	1.32195
GAD_DISEASE	Infertility, Male|Varicocele	4	0.369686	0.000725493	GSTM1, GSTT1, NQO1, SOD2	747	4	12971	17.3641	0.923179	0.0819858	1.32195
GAD_DISEASE	Diabetes Mellitus, Insulin-Dependent|Diabetes Mellitus, Type 1	13	1.20148	0.00076039	TNF, GIMAP5, GSDMB, PTPN22, GSTT1, HSPA1A, SKAP2, MIF, GSTM1, SLC11A1, IRF5, IL4R, HLA-DPB1	747	72	12971	3.13519	0.932103	0.0831089	1.38512
GAD_DISEASE	Parkinson's Disease	25	2.31054	0.000770092	CAST, TNF, NUCKS1, BST1, IREB2, GSTT1, HP, NFKB1, HSPA1B, POMC, CRYZ, MTIF3, MTRR, SOD2, GCH1, GSTM1, TFAM, MTHFR, GSTM3, YWHAH, SYN1, CYP27A1, GSTO2, LRRK2, NQO1	747	206	12971	2.1073	0.934394	0.0816052	1.40268
GAD_DISEASE	lung function	8	0.739372	0.000826867	GSTM1, TNF, IL4R, GSTT1, SERPINA1, CAT, NQO1, SOD2	747	28	12971	4.96118	0.946336	0.084822	1.50535
GAD_DISEASE	Crohn's disease ulcerative colitis	10	0.924214	0.000895644	MTHFR, TNF, SLC22A4, PTPN22, NFKB1, SLC22A5, ATG16L1, TIMP2, TIMP1, MIF	747	45	12971	3.85869	0.95793	0.0889784	1.62959
GAD_DISEASE	Dermatitis, Atopic	8	0.739372	0.00103656	RNASE2, RNASE3, IL4R, TAP2, TAP1, PSMB8, PSMB9, MBP	747	29	12971	4.7901	0.974452	0.0994745	1.88369
GAD_DISEASE	Bladder Neoplasm|Urinary Bladder Neoplasms	5	0.462107	0.0010834	GSTM1, MTHFR, TNF, GSTT1, NQO1	747	9	12971	9.64674	0.978355	0.101	1.96801
GAD_DISEASE	dementia	12	1.10906	0.00109515	SREBF1, APP, MTHFR, TNF, TOM1L2, GRN, PSRC1, ABCA2, SERPINI1, LRRK2, ACAT1, PLTP	747	65	12971	3.20568	0.979237	0.0994215	1.98915
GAD_DISEASE	preeclampsia	13	1.20148	0.00110438	TNF, LEPR, GSTT1, HSPA1A, HP, HSPA1B, SOD2, GSTM1, MTHFR, THBD, TAP2, IL4R, TAP1	747	75	12971	3.00978	0.979904	0.0977125	2.00575
GAD_DISEASE	plasma HDL cholesterol (HDL-C) levels	28	2.5878	0.00112926	TNF, E2F4, LEPR, NFKBIA, NFKB1, MED23, LSS, AKT1, NR1H2, TFAM, SOS1, PLTP, SREBF1, CREB1, FLOT1, UBE2I, ACLY, AGER, SIRT1, ABCG4, USF1, ACADVL, MAPK14, MAPK3, PIAS1, FABP2, NCOR1, MBTPS1	747	249	12971	1.95259	0.981599	0.0973715	2.0505
GAD_DISEASE	Leukemia, Lymphocytic, Chronic, B-Cell	25	2.31054	0.0011539	BID, NBN, TNF, RAP1GAP, IL16, SP110, AKT1, GSTM1, CASP5, MTHFR, GSTM3, IL12RB1, IL4R, NQO1, FKRP, CASP2, REV1, SELL, GSTT1, NLRP2, ATM, MCM5, MTRR, SOD2, PRKD2	747	212	12971	2.04766	0.983135	0.0970277	2.09479
GAD_DISEASE	cognitive trait	17	1.57116	0.00115937	NDUFA6, GSTT1, HSPA1A, CTSS, AGER, SIRT1, SOD2, GSTM1, GPX1, APP, GSTM3, GPX4, GSTO2, CCS, CAT, CTSH, CBS	747	118	12971	2.50161	0.983459	0.0952048	2.10463
GAD_DISEASE	Aging/ Telomere Length	17	1.57116	0.00126986	NDUFA6, GSTT1, HSPA1A, CTSS, AGER, SIRT1, SOD2, GSTM1, GPX1, APP, GSTM3, GPX4, GSTO2, CCS, CAT, CTSH, CBS	747	119	12971	2.48059	0.988814	0.101455	2.30301
GAD_DISEASE	Diabetes Mellitus, Type 1	16	1.47874	0.00127688	MICB, TNF, GSDMB, IL25, PTPN22, PPT2, HSPA1B, PSMB8, PRKD2, TAP2, TAP1, C2, HLA-DPB1, CTSH, HLA-DOB, AGPAT1	747	108	12971	2.57246	0.989088	0.0997367	2.31559
GAD_DISEASE	Crohn Disease|	9	0.831793	0.00171604	SLC11A1, TNF, IL12RB1, SLC22A4, ADAM17, PTPN22, SLC22A5, ATG16L1, NLRP3	747	40	12971	3.90693	0.997696	0.128924	3.10022
GAD_DISEASE	Leukemia, Lymphocytic, Chronic, B-Cell|Lymphoma, T-Cell	5	0.462107	0.00172383	GSTM1, MTHFR, GSTT1, NQO1, MTRR	747	10	12971	8.68206	0.997759	0.126783	3.11408
GAD_DISEASE	acute lymphocytic leukemia|Precursor Cell Lymphoblastic Leukemia-Lymphoma	5	0.462107	0.00172383	GSTM1, MTHFR, TNF, GSTT1, NQO1	747	10	12971	8.68206	0.997759	0.126783	3.11408
GAD_DISEASE	Lupus Erythematosus, Systemic|Sjogren's Syndrome|Systemic lupus erythematosus	4	0.369686	0.00173602	GSTM1, TNF, IRF5, GSTT1	747	5	12971	13.8913	0.997853	0.125028	3.13577
GAD_DISEASE	Alzheimer's disease	77	7.11645	0.00193306	CALHM2, SEC31B, MICB, AIF1, LEPR, HP, NFKB1, AKT1, APP, GSTM3, EIF4EBP2, CISD1, HIF1AN, SLK, CASP7, FRAT1, PIK3AP1, MASTL, SAR1A, ADAM9, CCNI, HERC4, UBE2I, CTSS, OPTN, PKD2L1, NCAPD2, CTSK, THBD, SEMA4G, GRN, ADK, SEMA4D, VAMP2, LRRK2, MRPL43, CAMK1D, CDK5R1, TNF, CAMK2G, CCR1, SFXN4, ABCA2, HSPA1A, TIMP2, ACAT1, TIMP1, NR1H2, TFAM, CD9, MTHFR, COL17A1, AP3M1, CWF19L1, GSTO2, ACSL5, SREBF1, UPF2…	747	950	12971	1.40741	0.998932	0.135473	3.48575
GAD_DISEASE	Coronary Disease|	7	0.64695	0.00195383	GSTM1, ARG1, TNF, MADD, GSTT1, HSPA1A, NQO1	747	24	12971	5.06454	0.999008	0.134175	3.52257
GAD_DISEASE	Chronic ulcerative colitis|Colitis, Ulcerative|Crohn Disease|Crohn's disease|Inflammatory bowel disease, NOS|Inflammatory Bowel Diseases	6	0.554529	0.00215081	GSTM1, TNF, SLC22A4, GSTT1, SLC22A5, ATG16L1	747	17	12971	6.12851	0.999506	0.143907	3.87112
GAD_DISEASE	Bronchiolitis, Viral|Respiratory Syncytial Virus Infections	24	2.21811	0.00237883	MUC1, TNF, CXCL5, IL16, SELL, GNLY, C5, NFKBIA, ITGB2, IL15, PSMB8, STAT6, ARG1, IFNAR2, IL12RB1, IRF5, CCR3, CXCL16, IL4R, TAP2, TAP1, SLC22A4, SLC22A5, IFNGR2	747	211	12971	1.97507	0.99978	0.155011	4.27312
GAD_DISEASE	Carcinoma, Hepatocellular|Liver Neoplasms	9	0.831793	0.00237965	GSTM1, GSTM2, GSTM3, MTHFR, TNF, GSTT1, GSTO2, NQO1, MTRR	747	42	12971	3.72088	0.999781	0.152264	4.27455
GAD_DISEASE	liver disease, alcoholic	5	0.462107	0.00258635	GSTM1, GSTM3, TNF, GSTT1, SOD2	747	11	12971	7.89278	0.999895	0.161465	4.63757
GAD_DISEASE	prostate cancer	46	4.25139	0.00273031	CAV2, NBN, TNF, LEPR, MRVI1, VPS52, NFKB1, BCCIP, POMC, TTLL1, NDUFB2, MIF, GSTM1, AKT1, GPX1, GSTM3, MTHFR, HIF1AN, PACSIN2, KIFAP3, GPX4, SERPINB10, PIK3AP1, CAT, GNMT, NQO1, TES, MUC1, PIK3C2A, PIK3CD, AMACR, GSTT1, ARNTL, BCL2L13, ATM, MTRR, SOD2, HIF1A, TAGLN, CYP27A1, XPR1, FANCD2, BIK, ATP5A1, CAMK1D, CBS	747	510	12971	1.56618	0.999937	0.166738	4.88964
GAD_DISEASE	lymphoma, Non-Hodgkin's	6	0.554529	0.00283867	GPX1, GSTM3, NBN, CAT, NQO1, SOD2	747	18	12971	5.78804	0.999957	0.169847	5.07896
GAD_DISEASE	Chronic renal failure|Kidney Failure, Chronic	73	6.74677	0.00285472	FASTKD3, TAF1C, NBN, SLC15A2, LEPR, NFKB1, IL15, CAMKK2, IGHMBP2, GSTM1, NLRC5, GPX1, GSTM2, GSTM3, ADCK2, SLK, IL4R, CDKN2D, ATF6B, SLC22A4, FANCE, CAT, SLC22A5, NQO1, IFNGR2, LIMK2, CCNI, BST1, GSTT1, SERPING1, MCM5, MTRR, NCAPD2, THBD, EIF2AK1, HIF1A, SERPINB2, CTDP1, PTAFR, BID, CAV2, TNF, LST1, BLM, PPP4R1, CCR1, NFKBIA, PDSS1, MIF, STAT6, ALDH1A1, NR1H2, MTHFR, VRK3, TAP2, TEK, MUS81, FCER1…	747	905	12971	1.40064	0.999959	0.167894	5.10697
GAD_DISEASE	Nephrotic Syndrome	7	0.64695	0.0030294	GSTM1, STAT6, TNF, IL4R, FCER1G, GSTT1, MIF	747	26	12971	4.67496	0.999978	0.174343	5.41132
GAD_DISEASE	Arthritis, Rheumatoid	20	1.84843	0.00319527	TNF, PTPN22, GSTT1, PADI4, NLRP3, PRKCB, MTRR, SOD2, GCH1, GSTM1, MTHFR, ITPA, IRF5, TAP2, SLC22A4, QKI, SV2B, CAT, HLA-DPB1, ETFA	747	166	12971	2.09206	0.999988	0.18007	5.69946
GAD_DISEASE	Black carbon exposure	4	0.369686	0.00332373	GSTM1, GSTT1, CAT, NQO1	747	6	12971	11.5761	0.999992	0.183697	5.92204
GAD_DISEASE	systemic lupus erythematosus	18	1.66359	0.00347761	TNF, TNFSF4, PTPN22, ITGAM, MBP, SOD2, GSTM1, MTHFR, FCGR2B, ITGAX, IRF5, IL4R, TAP2, CCR3, TAP1, FCER1G, C2, IFNGR2	747	143	12971	2.18569	0.999996	0.18843	6.18803
GAD_DISEASE	Cardiomyopathy, Dilated	6	0.554529	0.00367248	RTN4, GPX1, TNF, MYBPC3, NFKB1, TPM1	747	19	12971	5.48341	0.999998	0.194933	6.52383
GAD_DISEASE	nasopharyngeal cancer	8	0.739372	0.00390595	GSTM1, TNF, TAP1, GSTT1, HSPA1B, HLA-DPB1, HLA-E, NQO1	747	36	12971	3.85869	0.999999	0.202968	6.92466
GAD_DISEASE	Pulmonary Disease, Chronic Obstructive	13	1.20148	0.00399992	GSTM1, GPX1, SLC11A1, TNF, LEPR, IREB2, GSTT1, SERPINA1, CAT, FLCN, NQO1, AGER, SOD2	747	87	12971	2.59464	0.999999	0.204339	7.08553
GAD_DISEASE	cervical cancer	13	1.20148	0.00399992	GSTM1, SLC11A1, MICB, MTHFR, TNF, TAP2, TAP1, GSTT1, HP, HLA-DPB1, NQO1, MTRR, SOD2	747	87	12971	2.59464	0.999999	0.204339	7.08553
GAD_DISEASE	diabetic nephropathy	9	0.831793	0.00429702	GSTM1, CTBP1, MTHFR, TNF, SERPINB2, HP, AGER, MBP, SOD2	747	46	12971	3.39733	1	0.214707	7.59242
GAD_DISEASE	atherosclerosis	34	3.14233	0.00439975	CAV2, TNF, C5, NFKBIA, NFKB1, TIMP2, GSTM1, AKT1, NR1H2, GSTM2, MTHFR, GSTM3, GPX4, SERPINA1, CAT, C2, NRG1, IFNGR2, PLTP, SREBF1, SELL, GSTT1, AGER, ABCG4, USF1, CPT1A, MTRR, SOD2, BLVRA, IFNAR2, VWF, THBD, MERTK, CBS	747	355	12971	1.66304	1	0.216216	7.76709
GAD_DISEASE	longevity	39	3.60444	0.00453826	TAF1C, TNF, IL16, BLM, LEPR, HEXB, HSPA1A, HSPA1B, KHNYN, GSTM1, MTHFR, SLC35B1, CASP7, MUS81, FANCE, GSTO2, CAT, NRG1, KL, GALT, GSTT1, LGALS8, SERPING1, ACLY, NLRP3, SIRT1, NLRP2, FUCA1, MANBA, SOD2, NCAPD2, GLYCTK, HIF1A, H6PD, SERPINB2, ABCC4, PYGB, ZNF573, CBS	747	425	12971	1.59341	1	0.219205	8.00209
GAD_DISEASE	Crohn's disease; ulcerative colitis	8	0.739372	0.00458321	STAT6, SLC11A1, MICB, MTHFR, TNF, SLC22A4, PTPN22, SLC22A5	747	37	12971	3.75441	1	0.218166	8.07823
GAD_DISEASE	Behcet's disease	8	0.739372	0.00458321	MICB, TNF, TAP2, TAP1, PSTPIP1, NLRP3, HLA-E, SOD2	747	37	12971	3.75441	1	0.218166	8.07823
GAD_DISEASE	Lung Neoplasms|Neoplasm of lung	6	0.554529	0.00466821	GSTM1, CASP5, GSTM3, MTHFR, GSTT1, NQO1	747	20	12971	5.20924	1	0.218818	8.22205
GAD_DISEASE	Type 2 diabetes	34	3.14233	0.00538814	KCNJ15, PRKCZ, UTS2, TNF, LEPR, C5, PTPN22, HP, NFKB1, MIF, GSTM1, AKT1, SLC11A1, NLRC5, MTHFR, PIGF, IL4R, CAT, LEPROT, DDAH2, PLTP, SREBF1, ASPSCR1, MADD, SARS, GSTT1, AGER, PRKCB, SOD2, FABP2, VAMP2, CLCN6, EXT2, CAMK1D	747	360	12971	1.63994	1	0.244927	9.43168
GAD_DISEASE	skin cancer, non-melanoma	7	0.64695	0.00539665	GSTM1, GSTM3, NBN, MTHFR, GSTT1, GSTO2, SOD2	747	29	12971	4.19134	1	0.242179	9.44589
GAD_DISEASE	glaucoma, primary open-angle	7	0.64695	0.00539665	GSTM1, GSTM3, VAMP8, TAP2, TAP1, GSTT1, OPTN	747	29	12971	4.19134	1	0.242179	9.44589
GAD_DISEASE	Coronary Disease	25	2.31054	0.00556796	TNF, E2F4, NDST1, UTY, LEPR, TIMP1, GSTM1, NLRC5, MTHFR, GSTM3, GCOM1, C2, CAT, PAPSS1, CFD, SREBF1, SLC12A9, PTPRE, PSRC1, GSTT1, CTSS, SOD2, MTRR, VWF, EXT2	747	239	12971	1.81633	1	0.245762	9.73146
GAD_DISEASE	nasopharyngeal carcinoma	4	0.369686	0.0055688	GSTM1, GABBR1, HSPA1B, HLA-F	747	7	12971	9.92236	1	0.242792	9.73286
GAD_DISEASE	Papillomavirus Infections|Uterine Cervical Neoplasms	4	0.369686	0.0055688	TAP2, TAP1, PSMB8, PSMB9	747	7	12971	9.92236	1	0.242792	9.73286
GAD_DISEASE	rheumatoid arthritis; HIV; Rheiter's syndrome; urogenital disorders	4	0.369686	0.0055688	TNF, TAP2, TAP1, HSPA1A	747	7	12971	9.92236	1	0.242792	9.73286
GAD_DISEASE	lung cancer	45	4.15896	0.00568839	ABCA7, NBN, TNF, IL16, BLM, AMT, LEPR, NFKBIA, NFKB1, IL15, MIF, ARNT, CASP5, GSTM1, AKT1, ARG1, GPX1, GSTM3, MTHFR, IL12RB1, EZR, HIF1AN, CASP7, IL4R, GPX4, SERPINA1, NQO1, IFNGR2, REV1, AIMP2, AMACR, IREB2, PIM1, GSTT1, UBE2I, ATM, MTRR, SOD2, IFNAR2, HIF1A, CCR3, SERPINB2, ABCC4, CTSH, CBS	747	516	12971	1.51431	1	0.244338	9.9317
GAD_DISEASE	Arthritis, Rheumatoid|Rheumatoid Arthritis	20	1.84843	0.00605545	C9ORF72, TNF, C5, NFKBIA, PTPN22, GSTT1, PADI4, MTRR, TIMP1, MIF, GIN1, GSTM1, SLC11A1, MTHFR, ITPA, IRF5, MAPK14, IL4R, FCN1, PIP4K2C	747	176	12971	1.9732	1	0.254878	10.5394
GAD_DISEASE	DNA Damage|	5	0.462107	0.00683219	GSTM1, GSTT1, NQO1, ATM, DUT	747	14	12971	6.20147	1	0.27934	11.8127
GAD_DISEASE	BILIARY CIRRHOSIS|Liver Cirrhosis, Biliary	5	0.462107	0.00683219	GSTM1, TNF, IL12RB1, IRF5, GSTT1	747	14	12971	6.20147	1	0.27934	11.8127
GAD_DISEASE	Asthma|Bronchiolitis, Viral|Respiratory Syncytial Virus Infections	22	2.03327	0.00694712	MUC1, TNF, CXCL5, IL16, SELL, GNLY, C5, NFKBIA, ITGB2, IL15, PSMB8, STAT6, ARG1, IFNAR2, IL12RB1, IRF5, CCR3, CXCL16, IL4R, TAP2, TAP1, IFNGR2	747	204	12971	1.8726	1	0.280124	11.9996
GAD_DISEASE	respiratory syncytial virus bronchiolitis	22	2.03327	0.00694712	MUC1, TNF, CXCL5, IL16, SELL, GNLY, C5, NFKBIA, ITGB2, IL15, PSMB8, STAT6, ARG1, IFNAR2, IL12RB1, IRF5, CCR3, CXCL16, IL4R, TAP2, TAP1, IFNGR2	747	204	12971	1.8726	1	0.280124	11.9996
GAD_DISEASE	Parkinson's disease	17	1.57116	0.00754858	CAST, NBN, TNF, GNAI3, NUCKS1, BST1, ITGB2, MTRR, GCH1, ARNT, AKT1, CDC42, TFAM, MTHFR, GRN, LRRK2, CBS	747	142	12971	2.0788	1	0.297099	12.9718
GAD_DISEASE	Hodgkin Disease	7	0.64695	0.00758706	GSTM1, CAST, TNF, GSTT1, NFKBIA, NFKB1, ATM	747	31	12971	3.92093	1	0.29513	13.0337
GAD_DISEASE	hepatitis C	12	1.10906	0.00775292	SLC11A1, IFNAR2, TNF, IL12RB1, IL16, IL4R, CCR3, TAP2, PTPN22, OAS1, NFKB1, SP110	747	83	12971	2.51048	1	0.297307	13.2998
GAD_DISEASE	hepatitis C, chronic	12	1.10906	0.00775292	GSTM1, CASP5, MTHFR, OASL, TNF, FCAR, CCR3, TAP2, TAP1, GSTT1, OLFM1, CPT1A	747	83	12971	2.51048	1	0.297307	13.2998
GAD_DISEASE	Colitis, Ulcerative	12	1.10906	0.00847204	MICB, MTHFR, TNF, CARD9, GSDMB, GPSM3, CLIC1, NQO1, AGER, MTRR, SOD2, MIF	747	84	12971	2.48059	1	0.316699	14.4448
GAD_DISEASE	Antiphospholipid Syndrome|Lupus Erythematosus, Systemic|Systemic lupus erythematosus	4	0.369686	0.00853176	MTHFR, IRF5, SERPINB2, HLA-DPB1	747	8	12971	8.68206	1	0.315264	14.5392
GAD_DISEASE	arsenic metabolism	4	0.369686	0.00853176	GSTM1, MTHFR, GSTT1, GSTO2	747	8	12971	8.68206	1	0.315264	14.5392
GAD_DISEASE	Behcet Syndrome	16	1.47874	0.00881485	IER3, TNF, VARS2, GSTT1, NFKBIA, PPP1R10, HLA-E, HLA-F, GSTM1, PSORS1C3, IFNAR2, SLC11A1, CCR3, HLA-DOB, HCG27, HCG9	747	132	12971	2.10474	1	0.320578	14.9855
GAD_DISEASE	Metabolic Diseases|Metabolic Syndrome X	3	0.277264	0.00953163	MTHFR, LEPR, FABP2	747	3	12971	17.3641	1	0.338334	16.1058
GAD_DISEASE	Carcinoma, Squamous Cell|Lymphatic Metastasis|Mouth Neoplasms|Squamous cell carcinoma	3	0.277264	0.00953163	GSTM1, MTHFR, GSTT1	747	3	12971	17.3641	1	0.338334	16.1058
GAD_DISEASE	serum folate and serum total homocysteine	3	0.277264	0.00953163	MTHFR, CBS, MTRR	747	3	12971	17.3641	1	0.338334	16.1058
GAD_DISEASE	Leukemia, Lymphocytic, Chronic|Leukemia, Lymphocytic, Chronic, B-Cell	3	0.277264	0.00953163	GSTM1, MTHFR, GSTT1	747	3	12971	17.3641	1	0.338334	16.1058
GAD_DISEASE	catalase activity	3	0.277264	0.00953163	GPX1, CAT, SOD2	747	3	12971	17.3641	1	0.338334	16.1058
GAD_DISEASE	reduced sperm counts	3	0.277264	0.00953163	MTHFR, CBS, MTRR	747	3	12971	17.3641	1	0.338334	16.1058
GAD_DISEASE	Neoplasm Metastasis|osteosarcoma	3	0.277264	0.00953163	GSTM1, GSTM3, GSTT1	747	3	12971	17.3641	1	0.338334	16.1058
GAD_DISEASE	breast cancer	44	4.06654	0.00972642	BID, COASY, SEPT4, RAD51C, NBN, TNF, BLM, LEPR, NFKBIA, BCCIP, ITGB2, TIMP2, MBP, GSTM1, STAT6, ALDH1A1, GSTM2, GPX1, GSTM3, MTHFR, CD93, CDKN2D, MUS81, FANCE, CAT, NQO1, SREBF1, MUC1, REV1, KL, FBXL20, GSTT1, PPP1CB, ATM, MTRR, SOD2, HIF1A, YWHAH, FCGR2B, FANCD2, GTF2F1, ADAM17, ABCC4, NCOR1	747	518	12971	1.47494	1	0.340582	16.4078
GAD_DISEASE	Schizophrenia	62	5.73013	0.00985568	RTN4, IMPA2, MICB, KYNU, AMT, GABBR1, HP, NFKB1, MBP, GSTM1, AKT1, GPX1, SLC22A4, ITIH4, QKI, NQO1, NRG1, PIK3C2A, PICK1, MED12, GSTT1, PADI2, PADI4, BTN3A1, NDEL1, CCR3, VAMP2, ADAM15, ABCA7, TNF, USP4, HSPA1A, HSPA1B, MTIF3, UHMK1, ALDH1A1, EIF3D, MTHFR, AP3M1, TAP2, TAP1, KIAA0391, PSTPIP2, SREBF1, BRD1, PCNT, RHD, ACLY, KAT5, ATM, SOD2, APOL2, YWHAH, APOL1, STAB1, CDC42SE2, GLS, MAPK14, BIK, …	747	785	12971	1.37143	1	0.340936	16.6076
GAD_DISEASE	Premature Birth	13	1.20148	0.0103336	TNF, KL, GSTT1, NFKB1, HSPA1B, IL15, MTRR, GSTM1, MTHFR, IL4R, TREM1, PLA2G4C, CBS	747	98	12971	2.3034	1	0.350864	17.3425
GAD_DISEASE	Carcinoma, Hepatocellular|LCC - Liver cell carcinoma|Liver neoplasms	7	0.64695	0.0103546	GSTM1, GSTM3, MTHFR, TNF, HIF1A, GSTT1, SERPINA1	747	33	12971	3.6833	1	0.348163	17.3747
GAD_DISEASE	Coronary Aneurysm|Mucocutaneous Lymph Node Syndrome	6	0.554529	0.0105801	TNF, SKIV2L, TAP2, C2, HLA-DPB1, HLA-E	747	24	12971	4.34103	1	0.35099	17.7194
GAD_DISEASE	normal variation	27	2.49538	0.0113331	TNF, LEPR, NFKBIA, NFKB1, GSTM1, GPX1, GSTM3, MTHFR, IL4R, GPX4, SLC22A4, SERPINA1, GSTO2, CAT, HLA-DPB1, SLC22A5, NQO1, NRG1, PSRC1, GSTT1, MTRR, P2RY12, VWF, ITPA, PKNOX1, FABP2, CBS	747	281	12971	1.66844	1	0.367442	18.8599
GAD_DISEASE	Chronic Lymphocytic Leukemia|Leukemia, Lymphocytic, Chronic, B-Cell	5	0.462107	0.0113341	PRKD2, IRF5, MADD, SPI1, SP110	747	16	12971	5.42629	1	0.364205	18.8615
GAD_DISEASE	methotrexate toxicity	5	0.462107	0.0113341	GSTM1, MTHFR, GSTT1, CBS, MTRR	747	16	12971	5.42629	1	0.364205	18.8615
GAD_DISEASE	diabetic neuropathy	4	0.369686	0.0122559	GSTM1, GPX1, GSTT1, CAT	747	9	12971	7.71739	1	0.383993	20.2376
GAD_DISEASE	Chronic B-Cell Leukemias|Leukemia, Lymphocytic, Chronic, B-Cell	4	0.369686	0.0122559	GSTM1, MTHFR, TNF, GSTT1	747	9	12971	7.71739	1	0.383993	20.2376
GAD_DISEASE	diabetes, type 2	38	3.51201	0.0123468	PRKCZ, UTS2, TNF, LEPR, C5, PTPN22, HSPA1A, HSPA1B, MIF, ARNT, GSTM1, AKT1, NR1H2, GPX1, MTHFR, PARL, SYN1, IL4R, SOS1, CAT, NQO1, SREBF1, SELL, ANXA1, GSTT1, AGER, SIRT1, USF1, PRKCB, SOD2, VWF, HIF1A, VAMP4, FABP2, EXT2, COMMD5, CBS, CAMK1D	747	439	12971	1.50304	1	0.382915	20.372
GAD_DISEASE	Drug Hypersensitivity	6	0.554529	0.0126133	MTHFR, ITPA, TNF, IL4R, LACTB, MTRR	747	25	12971	4.16739	1	0.386069	20.765
GAD_DISEASE	null	71	6.56192	0.0134339	IMPA2, NBN, SLC15A2, LEPR, MYBPC3, PTPN22, HP, NFKB1, GSTM1, AKT1, GPX1, GSTM2, GSTM3, ANG, GPX4, IL4R, SLC22A4, SERPINA1, MCOLN1, CAT, SLC22A5, DDAH2, NQO1, NRG1, GSTT1, CTSS, NLRP3, HLA-E, MTRR, ERMAP, THBD, HIF1A, GRN, CYBRD1, LRRK2, TNF, C5, HSPA1A, BRSK1, EPHB4, ITGAM, GCH1, MIF, STAT6, ALDH1A1, ARG1, CD9, MTHFR, TAP2, TAP1, PSTPIP1, HLA-DPB1, PLTP, TNFSF4, KL, CREB1, PSRC1, GALT, RHD, USF1,…	747	936	12971	1.31715	1	0.402044	21.9638
GAD_DISEASE	Prenatal Exposure Delayed Effects	5	0.462107	0.0141597	GSTM1, GSTM2, GSTM3, MTHFR, GSTT1	747	17	12971	5.1071	1	0.415181	23.0099
GAD_DISEASE	chronic obstructive pulmonary disease	36	3.32717	0.01427	ABCA7, NBN, TNF, BLM, AMT, LEPR, NFKB1, IL15, TIMP2, ARNT, GSTM1, AKT1, GPX1, MTHFR, EZR, HIF1AN, GPX4, IL4R, SERPINA1, GSTO2, CAT, NQO1, IFNGR2, AIMP2, AMACR, IREB2, PIM1, GSTT1, ATM, MTRR, SOD2, IFNAR2, CCR3, ABCC4, CTSH, CBS	747	414	12971	1.50992	1	0.414314	23.1677
GAD_DISEASE	Lung Cancer	48	4.43623	0.0151154	ABCA7, NBN, LST1, TNF, IL16, BLM, AMT, LEPR, NFKBIA, NFKB1, HSPA1A, HSPA1B, IL15, ARNT, MIF, GSTM1, AKT1, GSTM2, GPX1, GSTM3, MTHFR, IL12RB1, EZR, HIF1AN, CASP7, IL4R, GPX4, SERPINA1, GSTO2, CAT, GPX7, NQO1, IFNGR2, MUC1, REV1, AMACR, IREB2, PIM1, GSTT1, ATM, MTRR, SOD2, IFNAR2, HIF1A, CCR3, ABCC4, CTSH, CBS	747	593	12971	1.40553	1	0.429362	24.3669
GAD_DISEASE	Connective Tissue Diseases|Fetal Diseases|Inflammation|Musculoskeletal Diseases|Pregnancy Complications, Hematologic|Premature Birth|Skin Diseases	15	1.38632	0.0152814	TNF, LST1, KL, PTPN22, GSTT1, NFKBIA, HSPA1A, NFKB1, HSPA1B, IL15, POMC, MTHFR, IL4R, TREM1, CBS	747	128	12971	2.03486	1	0.429568	24.6003
GAD_DISEASE	Inflammation|Premature Birth	15	1.38632	0.0152814	TNF, LST1, KL, PTPN22, GSTT1, NFKBIA, HSPA1A, NFKB1, HSPA1B, IL15, POMC, MTHFR, IL4R, TREM1, CBS	747	128	12971	2.03486	1	0.429568	24.6003
GAD_DISEASE	Adenocarcinoma|Colorectal Neoplasms	4	0.369686	0.0167697	GSTM1, MTHFR, GSTT1, NQO1	747	10	12971	6.94565	1	0.456763	26.6628
GAD_DISEASE	Liver Cirrhosis, Alcoholic	4	0.369686	0.0167697	GSTM1, TNF, GSTT1, SOD2	747	10	12971	6.94565	1	0.456763	26.6628
GAD_DISEASE	Glaucoma, Open-Angle|Low Tension Glaucoma|Ocular Hypertension	4	0.369686	0.0167697	GSTM1, MTHFR, TNF, GSTT1	747	10	12971	6.94565	1	0.456763	26.6628
GAD_DISEASE	Leukemia, Lymphocytic, Acute, L1|Precursor Cell Lymphoblastic Leukemia-Lymphoma	4	0.369686	0.0167697	GSTM1, MTHFR, GSTT1, NQO1	747	10	12971	6.94565	1	0.456763	26.6628
GAD_DISEASE	neuropathy	4	0.369686	0.0167697	GSTM1, GSTT1, NQO1, SOD2	747	10	12971	6.94565	1	0.456763	26.6628
GAD_DISEASE	arsnic exposure	5	0.462107	0.0173943	GSTM1, GPX1, GSTT1, CAT, SOD2	747	18	12971	4.82337	1	0.46567	27.5124
GAD_DISEASE	Pre-Eclampsia	11	1.01664	0.0173957	GSTM1, VWF, MTHFR, UTS2, THBD, TNF, HIF1A, LEPR, GSTT1, NQO1, SOD2	747	81	12971	2.35809	1	0.462338	27.5143
GAD_DISEASE	Chronic ulcerative colitis|Colitis, Ulcerative|Crohn Disease|Crohn's disease	6	0.554529	0.0174375	SLC11A1, MTHFR, ITPA, TNF, ABCC4, PTPN22	747	27	12971	3.85869	1	0.45983	27.5708
GAD_DISEASE	Cervical Neoplasm|Uterine Cervical Neoplasms	6	0.554529	0.0174375	GSTM1, MTHFR, TNF, IL4R, GSTT1, NQO1	747	27	12971	3.85869	1	0.45983	27.5708
GAD_DISEASE	Helicobacter Infections	6	0.554529	0.0174375	GSTM2, GSTM3, MTHFR, TNF, IL4R, NQO1	747	27	12971	3.85869	1	0.45983	27.5708
GAD_DISEASE	Neoplasms	16	1.47874	0.0175443	NBN, TNF, BLM, IL16, CCR1, GSTT1, HP, NFKB1, ITGB2, ATM, SOD2, GSTM1, ALDH1A1, GPX1, ITPA, MTHFR	747	143	12971	1.94284	1	0.458601	27.7149
GAD_DISEASE	dermatitis and eczema	7	0.64695	0.0179045	STAT6, TNF, IL16, IL4R, NFKB1, NLRP3, SOD2	747	37	12971	3.2851	1	0.46218	28.1993
GAD_DISEASE	Eclampsia|HELLP Syndrome|Pre-Eclampsia	3	0.277264	0.0183378	GSTM1, TNF, GSTT1	747	4	12971	13.0231	1	0.46702	28.778
GAD_DISEASE	Birth Weight|Prenatal Exposure Delayed Effects	3	0.277264	0.0183378	GSTM1, MTHFR, GSTT1	747	4	12971	13.0231	1	0.46702	28.778
GAD_DISEASE	Asbestosis	3	0.277264	0.0183378	GSTM1, GSTT1, SERPINA1	747	4	12971	13.0231	1	0.46702	28.778
GAD_DISEASE	Carcinoma, Hepatocellular|Liver Cirrhosis, Alcoholic|Liver Neoplasms	3	0.277264	0.0183378	MTHFR, CAT, SOD2	747	4	12971	13.0231	1	0.46702	28.778
GAD_DISEASE	Carcinoma, Hepatocellular|Hepatitis B, Chronic|Hepatitis C, Chronic|Liver Neoplasms	3	0.277264	0.0183378	GSTM1, GSTT1, HSPA1B	747	4	12971	13.0231	1	0.46702	28.778
GAD_DISEASE	perianal disease	3	0.277264	0.0183378	TNF, SLC22A4, SLC22A5	747	4	12971	13.0231	1	0.46702	28.778
GAD_DISEASE	Ascorbic Acid Deficiency	3	0.277264	0.0183378	GSTM1, GSTT1, HP	747	4	12971	13.0231	1	0.46702	28.778
GAD_DISEASE	lung cancer; hamartomas	3	0.277264	0.0183378	GSTM1, GSTM3, GSTT1	747	4	12971	13.0231	1	0.46702	28.778
GAD_DISEASE	Diabetes Complications|pancreatic neoplasm|Pancreatic Neoplasms	3	0.277264	0.0183378	GPX1, CAT, SOD2	747	4	12971	13.0231	1	0.46702	28.778
GAD_DISEASE	ototoxicity	3	0.277264	0.0183378	GSTM1, GSTM3, GSTT1	747	4	12971	13.0231	1	0.46702	28.778
GAD_DISEASE	Mouth Neoplasms|Substance-Related Disorders	3	0.277264	0.0183378	GPX1, CAT, SOD2	747	4	12971	13.0231	1	0.46702	28.778
GAD_DISEASE	Dermatitis, Allergic Contact|Dermatitis, Occupational	3	0.277264	0.0183378	GSTM1, TNF, GSTT1	747	4	12971	13.0231	1	0.46702	28.778
GAD_DISEASE	rheumatoid arthritis; Crohn's disease; diabetes, type 1; celiac disease	3	0.277264	0.0183378	SLC22A4, PTPN22, PADI4	747	4	12971	13.0231	1	0.46702	28.778
GAD_DISEASE	plasma homocysteine	3	0.277264	0.0183378	MTHFR, CBS, MTRR	747	4	12971	13.0231	1	0.46702	28.778
GAD_DISEASE	Down's syndrome	3	0.277264	0.0183378	GSTM1, MTHFR, GSTT1	747	4	12971	13.0231	1	0.46702	28.778
GAD_DISEASE	Arsenic Poisoning|Skin Diseases	3	0.277264	0.0183378	GSTM1, MTHFR, GSTT1	747	4	12971	13.0231	1	0.46702	28.778
GAD_DISEASE	Hepatopulmonary Syndrome|Liver Cirrhosis	12	1.10906	0.0188217	AKT1, CAV2, VWF, MTHFR, THBD, TNF, HIF1A, PI3, NFKB1, PRKCB, CBS, SOD2	747	94	12971	2.2167	1	0.472647	29.4191
GAD_DISEASE	Pancreatitis	7	0.64695	0.0202593	GSTM1, GSTM3, TNF, GSTT1, HSPA1B, CAT, SOD2	747	38	12971	3.19865	1	0.494779	31.2914
GAD_DISEASE	sclerosis, systemic	7	0.64695	0.0202593	TNF, AIF1, TAP2, TAP1, PTPN22, HLA-DPB1, TIMP1	747	38	12971	3.19865	1	0.494779	31.2914
GAD_DISEASE	oxidative stress	5	0.462107	0.0210535	GSTM1, TNF, GSTT1, NQO1, SOD2	747	19	12971	4.56951	1	0.50499	32.3055
GAD_DISEASE	Eye Diseases|Hypersensitivity|Respiratory Tract Diseases	4	0.369686	0.0220885	GSTM1, GSTM3, TNF, GSTT1	747	11	12971	6.31423	1	0.518717	33.6059
GAD_DISEASE	spondyloarthropathies	4	0.369686	0.0220885	HSPA1A, HSPA1B, PSMB8, PSMB9	747	11	12971	6.31423	1	0.518717	33.6059
GAD_DISEASE	Autoimmune Diseases|Lupus Erythematosus, Systemic|Systemic lupus erythematosus	7	0.64695	0.0228158	TNFSF4, ITGAX, IRF5, C5, PTPN22, ATG16L1, ITGAM	747	39	12971	3.11664	1	0.527031	34.5055
GAD_DISEASE	Glaucoma, Open-Angle	8	0.739372	0.0233849	GSTM1, MFN2, CAV2, TNF, PARL, GSTT1, OPTN, SOD2	747	50	12971	2.77826	1	0.532636	35.2014
GAD_DISEASE	Asthma	38	3.51201	0.0245086	C3AR1, UTS2, TNF, IL16, GSDMB, LEPR, C5, HP, HSPA1B, IL15, TIMP1, GSTM1, STAT6, SLC11A1, GPX1, ARG1, GSTM3, MTHFR, CNOT6L, GPX4, IL4R, TAP1, FCER1G, SERPINA1, GSTO2, CAT, HLA-DPB1, SLC22A5, NQO1, IFNGR2, MUC1, RNASE3, CREB1, GSTT1, SOD2, FCAR, CCR3, ORMDL3	747	460	12971	1.43443	1	0.546368	36.5549
GAD_DISEASE	Carcinoma, Squamous Cell|Esophageal Neoplasms|Oesophageal neoplasm|Squamous cell carcinoma	5	0.462107	0.0251498	GSTM1, MTHFR, GSTT1, NQO1, SOD2	747	20	12971	4.34103	1	0.552541	37.3153
GAD_DISEASE	Mouth Neoplasms	5	0.462107	0.0251498	GSTM1, GSTM3, MTHFR, GSTT1, ATM	747	20	12971	4.34103	1	0.552541	37.3153
GAD_DISEASE	Leukemia, Myeloid|Myeloid Leukemia	5	0.462107	0.0251498	GSTM1, NBN, GSTT1, NQO1, ATM	747	20	12971	4.34103	1	0.552541	37.3153
GAD_DISEASE	diabetes, type 2; liver disease	7	0.64695	0.0255804	GSTM1, GPX1, TNF, GPX4, LEPR, GSTT1, RDH5	747	40	12971	3.03872	1	0.555533	37.8211
GAD_DISEASE	Carcinoma|Nasopharyngeal Neoplasms	4	0.369686	0.0282165	TNF, GABBR1, NFKB1, HLA-F	747	12	12971	5.78804	1	0.588436	40.8342
GAD_DISEASE	Coronary Artery Disease|	8	0.739372	0.028398	GSTM1, BLVRA, MTHFR, TNF, PSRC1, ADAM17, GSTT1, C12ORF43	747	52	12971	2.6714	1	0.587623	41.0365
GAD_DISEASE	DNA damage	7	0.64695	0.0285592	GSTM1, GPX1, MTHFR, GSTT1, HP, CAT, SOD2	747	41	12971	2.96461	1	0.586557	41.2156
GAD_DISEASE	Fetal Growth Retardation	3	0.277264	0.0294056	GSTM1, TNF, GSTT1	747	5	12971	10.4185	1	0.594255	42.1477
GAD_DISEASE	Leukemia|Prenatal Exposure Delayed Effects	3	0.277264	0.0294056	GSTM1, GSTT1, NQO1	747	5	12971	10.4185	1	0.594255	42.1477
GAD_DISEASE	Acute Lung Injury|Respiratory Distress Syndrome, Adult	3	0.277264	0.0294056	GSTM1, MTHFR, GSTT1	747	5	12971	10.4185	1	0.594255	42.1477
GAD_DISEASE	Colorectal Neoplasms|Microsatellite Instability|Stomach Neoplasms	3	0.277264	0.0294056	MTMR3, CDC14A, SSH2	747	5	12971	10.4185	1	0.594255	42.1477
GAD_DISEASE	Atrophy|Helicobacter Infections	3	0.277264	0.0294056	GSTM1, GSTT1, NQO1	747	5	12971	10.4185	1	0.594255	42.1477
GAD_DISEASE	docetaxel pharmacokinetics docetaxel toxicity	3	0.277264	0.0294056	GSTM1, GSTM3, GSTT1	747	5	12971	10.4185	1	0.594255	42.1477
GAD_DISEASE	coke-oven toxicity	3	0.277264	0.0294056	GSTM1, MTHFR, GSTT1	747	5	12971	10.4185	1	0.594255	42.1477
GAD_DISEASE	Balkan Nephropathy	3	0.277264	0.0294056	GSTM1, GSTT1, NQO1	747	5	12971	10.4185	1	0.594255	42.1477
GAD_DISEASE	Congenital Heart Defects|Down Syndrome|Heart Defects, Congenital|Heart Septal Defects	3	0.277264	0.0294056	MTHFR, CBS, MTRR	747	5	12971	10.4185	1	0.594255	42.1477
GAD_DISEASE	gallbladder cancer	3	0.277264	0.0294056	GSTM1, GSTM3, GSTT1	747	5	12971	10.4185	1	0.594255	42.1477
GAD_DISEASE	Leukemia, Myeloid, Acute|Precursor Cell Lymphoblastic Leukemia-Lymphoma|Recurrence	3	0.277264	0.0294056	GSTM1, GSTT1, NQO1	747	5	12971	10.4185	1	0.594255	42.1477
GAD_DISEASE	Malnutrition	3	0.277264	0.0294056	GPX1, CAT, SOD2	747	5	12971	10.4185	1	0.594255	42.1477
GAD_DISEASE	leukemia/lymphoma, T-Cell	3	0.277264	0.0294056	GSTM1, TNF, GSTT1	747	5	12971	10.4185	1	0.594255	42.1477
GAD_DISEASE	oral cancer; leukoplakia	3	0.277264	0.0294056	GSTM1, GSTM3, GSTT1	747	5	12971	10.4185	1	0.594255	42.1477
GAD_DISEASE	multiple sclerosis; IgA nephropathy	3	0.277264	0.0294056	TAP2, TAP1, PSMB9	747	5	12971	10.4185	1	0.594255	42.1477
GAD_DISEASE	colorectal cancer stomach cancer	3	0.277264	0.0294056	GSTM1, GSTM3, GSTT1	747	5	12971	10.4185	1	0.594255	42.1477
GAD_DISEASE	homocysteine metabolism, cognition, and white matter lesions	3	0.277264	0.0294056	MTHFR, CBS, MTRR	747	5	12971	10.4185	1	0.594255	42.1477
GAD_DISEASE	Disease Susceptibility|Stomach Neoplasms	3	0.277264	0.0294056	GSTM1, MTHFR, GSTT1	747	5	12971	10.4185	1	0.594255	42.1477
GAD_DISEASE	leukemia; leukemia, myelodysplastic (TRLIMDS)	3	0.277264	0.0294056	GSTM1, GSTT1, NQO1	747	5	12971	10.4185	1	0.594255	42.1477
GAD_DISEASE	Crohn Disease|Crohn's disease|Growth Disorders	5	0.462107	0.0296929	ANAPC13, SLC22A4, SLC22A5, ATG16L1, CEP63	747	21	12971	4.13432	1	0.594752	42.4609
GAD_DISEASE	Vitiligo	10	0.924214	0.0297725	GSTM1, TNF, RNASET2, TAP1, GSTT1, PTPN22, CAT, PSMB8, RERE, HCG9	747	76	12971	2.28475	1	0.59266	42.5474
GAD_DISEASE	Coronary Disease|Coronary heart disease|Myocardial Infarction	11	1.01664	0.03137	SLC5A3, MTHFR, WDR55, SLC26A8, FCAR, PSRC1, CYBRD1, WDR12, FABP2, FCRLB, PALLD	747	89	12971	2.14613	1	0.609051	44.2574
GAD_DISEASE	Dengue Hemorrhagic Fever	12	1.10906	0.0322568	IFNAR2, OASL, TNF, FCGR2B, IRF5, MAPK14, TAP2, TAP1, OAS1, NFKB1, CLEC4C, IFNGR2	747	102	12971	2.04284	1	0.616411	45.1858
GAD_DISEASE	Meningeal Neoplasms|meningioma	20	1.84843	0.0337026	PDCD10, REV1, FOXJ2, CCR1, C5, NFKB1, SERPING1, ITGB2, SERPINI1, IL11RA, MBP, SOD2, MIF, STAT6, CD93, CCR3, GLS, SERPINB2, FCER1G, C2	747	210	12971	1.65373	1	0.629782	46.6681
GAD_DISEASE	gastric cancer	8	0.739372	0.0340922	GSTM1, GSTM3, MTHFR, TNF, GSTT1, HSPA1A, HSPA1B, ATM	747	54	12971	2.57246	1	0.631081	47.061
GAD_DISEASE	Arthritis, Juvenile Rheumatoid|Chronic Childhood Arthritis	5	0.462107	0.0346894	MTHFR, TNF, FAM177A1, KIAA0391, HLA-DPB1	747	22	12971	3.94639	1	0.634604	47.658
GAD_DISEASE	Chromosome Aberrations|Chromosome abnormality	5	0.462107	0.0346894	GSTM1, NBN, MTHFR, GSTT1, SOD2	747	22	12971	3.94639	1	0.634604	47.658
GAD_DISEASE	Liver Diseases	5	0.462107	0.0346894	MTHFR, MAN1B1, GSTT1, CTSC, SERPINA1	747	22	12971	3.94639	1	0.634604	47.658
GAD_DISEASE	restenosis	9	0.831793	0.0347858	MTHFR, TNF, IL4R, HP, ITGB2, HSPA1A, HSPA1B, CBS, TIMP1	747	66	12971	2.36783	1	0.632688	47.7537
GAD_DISEASE	silicosis	4	0.369686	0.0351485	TNF, NFKB1, HLA-DPB1, IL11RA	747	13	12971	5.34281	1	0.633641	48.1125
GAD_DISEASE	Cervical Neoplasm|Papillomavirus Infections|Uterine Cervical Neoplasms	4	0.369686	0.0351485	GSTM1, TNF, GSTT1, NQO1	747	13	12971	5.34281	1	0.633641	48.1125
GAD_DISEASE	Chronic progressive chorea|Huntington Disease	4	0.369686	0.0351485	MTHFR, ATG16L1, CBS, MTRR	747	13	12971	5.34281	1	0.633641	48.1125
GAD_DISEASE	Lupus Erythematosus, Systemic|Systemic lupus erythematosus	16	1.47874	0.0367519	NBN, TNF, TNFSF4, PTPN22, GSTT1, HSPA1A, HSPA1B, TNFSF12, ITGAM, STAT6, GSTM1, FCGR2B, IRF5, IL4R, C2, MERTK	747	157	12971	1.76959	1	0.647442	49.671
GAD_DISEASE	Lymphoma, Large B-Cell, Diffuse	8	0.739372	0.0404977	MTHFR, TNF, IL16, IL4R, GSTT1, IL15, NQO1, IFNGR2	747	56	12971	2.48059	1	0.68083	53.1413
GAD_DISEASE	Hepatitis C, Chronic|Liver Cirrhosis	9	0.831793	0.0405542	IFNAR2, TNF, C5, OAS1, NFKB1, SERPINA1, TIMP2, IFNGR2, TIMP1	747	68	12971	2.29819	1	0.678512	53.1919
GAD_DISEASE	hyperhomocystinemia	3	0.277264	0.0424466	MTHFR, CBS, MTRR	747	6	12971	8.68206	1	0.692649	54.8561
GAD_DISEASE	Crohn's disease; ulcerative colitis; inflammatory bowel disease	3	0.277264	0.0424466	SLC22A4, NFKB1, SLC22A5	747	6	12971	8.68206	1	0.692649	54.8561
GAD_DISEASE	Drug-Induced Liver Injury|Liver Diseases	3	0.277264	0.0424466	GSTM1, MTHFR, GSTT1	747	6	12971	8.68206	1	0.692649	54.8561
GAD_DISEASE	Cholangitis, Sclerosing|Crohn Disease|Liver Cirrhosis, Biliary	3	0.277264	0.0424466	SLC22A4, SLC22A5, ATG16L1	747	6	12971	8.68206	1	0.692649	54.8561
GAD_DISEASE	cervical artery dissection, spontaneous	3	0.277264	0.0424466	MTHFR, SERPINA1, CBS	747	6	12971	8.68206	1	0.692649	54.8561
GAD_DISEASE	Chromosome Aberrations|Chromosome abnormality|DNA Damage	3	0.277264	0.0424466	GSTM1, GSTT1, NQO1	747	6	12971	8.68206	1	0.692649	54.8561
GAD_DISEASE	manganism, susceptibility to occupational chronic	3	0.277264	0.0424466	GSTM1, GSTT1, NQO1	747	6	12971	8.68206	1	0.692649	54.8561
GAD_DISEASE	Down Syndrome|	3	0.277264	0.0424466	MTHFR, CBS, MTRR	747	6	12971	8.68206	1	0.692649	54.8561
GAD_DISEASE	Drug-Induced Liver Injury|	3	0.277264	0.0424466	GSTM1, TNF, GSTT1	747	6	12971	8.68206	1	0.692649	54.8561
GAD_DISEASE	myelodysplastic syndrome	3	0.277264	0.0424466	GSTM1, GSTT1, NQO1	747	6	12971	8.68206	1	0.692649	54.8561
GAD_DISEASE	Aneuploidy|Chromosome Aberrations|Chromosome abnormality|Trisomy	3	0.277264	0.0424466	GSTM1, GSTT1, NQO1	747	6	12971	8.68206	1	0.692649	54.8561
GAD_DISEASE	Hodgkin Disease|Leukemia, Lymphocytic, Chronic, B-Cell|Lymphoproliferative Disorders|Waldenstrom Macroglobulinemia	14	1.2939	0.0424651	NBN, TNF, TNFSF4, BLM, PIM1, NFKBIA, NFKB1, IL15, CASP5, GPX1, IL12RB1, GPX4, CASP7, CASP2	747	133	12971	1.8278	1	0.690031	54.8721
GAD_DISEASE	Adenocarcinoma|Stomach Neoplasms	7	0.64695	0.0427153	GSTM1, MTHFR, IL4R, GSTT1, NFKBIA, CBS, MTRR	747	45	12971	2.70109	1	0.68945	55.0878
GAD_DISEASE	1-carbon metabolism	4	0.369686	0.0428711	SHMT2, MTHFR, CBS, MTRR	747	14	12971	4.96118	1	0.68806	55.2217
GAD_DISEASE	Arthritis, Rheumatoid|Osteoarthritis	4	0.369686	0.0428711	LY6G5C, AIF1, CSNK2B, TIMP2	747	14	12971	4.96118	1	0.68806	55.2217
GAD_DISEASE	stroke, ischemic	8	0.739372	0.0439752	MTHFR, TNF, HIF1A, KL, HSPA1A, SERPINA1, HSPA1B, MIF	747	57	12971	2.43707	1	0.694775	56.1594
GAD_DISEASE	kidney failure, chronic	17	1.57116	0.0487378	SREBF1, UTS2, TNF, TNFSF4, BLM, KL, SELL, PTPN22, ITGB2, AGER, P2RY12, GPX1, MTHFR, THBD, SLC26A8, CXCL16, FABP2	747	177	12971	1.66774	1	0.729836	59.9957
GAD_DISEASE	stomach cancer	11	1.01664	0.0488781	GSTM1, GSTM3, NBN, MTHFR, TNF, IL4R, GSTT1, TIMP2, IFNGR2, MTRR, SOD2	747	96	12971	1.98964	1	0.728268	60.1038
GAD_DISEASE	esophageal adenocarcinoma	29	2.68022	0.0495798	BID, NBN, TNF, LEPR, ACCS, NFKBIA, NFKB1, IL15, ARNT, AKT1, MTHFR, IL12RB1, HIF1AN, CASP7, IL4R, TAP2, NQO1, IFNGR2, CASP2, MS4A6A, REV1, PIK3C2A, ATM, MTRR, IFNAR2, HIF1A, THBD, ITGA7, CBS	747	351	12971	1.43464	1	0.730848	60.6401
GAD_DISEASE	aplastic anemia, acquired	4	0.369686	0.0513642	GSTM1, GSTT1, PTPN22, NQO1	747	15	12971	4.63043	1	0.74105	61.9732
GAD_DISEASE	Rhinitis, Allergic, Perennial	4	0.369686	0.0513642	GSTM1, MTHFR, TNF, GSTT1	747	15	12971	4.63043	1	0.74105	61.9732
GAD_DISEASE	Cystic Fibrosis	8	0.739372	0.0514925	GSTM1, GSTM3, TNF, TAP2, TAP1, GSTT1, SERPINA1, PF4V1	747	59	12971	2.35446	1	0.739418	62.0674
GAD_DISEASE	Pancreatitis, Chronic	5	0.462107	0.0524262	GSTM1, TNF, GSTT1, CAT, SOD2	747	25	12971	3.47282	1	0.743367	62.7463
GAD_DISEASE	Birth Weight|Leukemia|Leukemia, Myeloid, Acute|Precursor Cell Lymphoblastic Leukemia-Lymphoma	19	1.75601	0.0524775	PDCD10, FOXJ2, CCR1, C5, NFKB1, SERPING1, ITGB2, SERPINI1, IL11RA, MBP, SOD2, MIF, STAT6, CD93, GLS, CCR3, SERPINB2, FCER1G, C2	747	207	12971	1.59381	1	0.741231	62.7833
GAD_DISEASE	ovarian cancer	30	2.77264	0.0554923	RAD51C, NBN, TNF, E2F4, NFKBIA, OAS1, SKAP1, TIMP1, GSTM1, MTHFR, EZR, EIF4EBP2, PLOD1, CDKN2D, GPX4, GSTO2, NQO1, TYROBP, H1F0, MUC1, ZNF354A, GALT, GSTT1, SERPING1, SOD2, TNFAIP6, CTSK, HIF1A, HOXB2, SERPINB2	747	370	12971	1.4079	1	0.758686	64.8957
GAD_DISEASE	Infection|Inflammation|Premature Birth	13	1.20148	0.0558612	LST1, TNF, KL, PTPN22, HSPA1A, NFKB1, HSPA1B, IL15, POMC, MTHFR, IL4R, TREM1, CBS	747	125	12971	1.80587	1	0.758618	65.1463
GAD_DISEASE	Arthritis, Rheumatoid|	14	1.2939	0.0568845	MTHFR, TNF, IRF5, AIF1, CASP7, TAP2, IL4R, C5, SLC22A4, NFKBIA, PTPN22, NFKB1, PADI4, PIP4K2C	747	139	12971	1.7489	1	0.76263	65.8325
GAD_DISEASE	cyclophosphamide pharmacokinetics	3	0.277264	0.0571977	GSTM1, ALDH1A1, GSTT1	747	7	12971	7.44177	1	0.762197	66.0399
GAD_DISEASE	Drug-Induced Liver Injury|Graft vs Host Disease|Inflammation|Leukemia|Liver Diseases	3	0.277264	0.0571977	GSTM1, MTHFR, GSTT1	747	7	12971	7.44177	1	0.762197	66.0399
GAD_DISEASE	Rheumatic Diseases|Rheumatism	3	0.277264	0.0571977	TNF, PTPN22, PADI4	747	7	12971	7.44177	1	0.762197	66.0399
GAD_DISEASE	Obstetric Labor, Premature	3	0.277264	0.0571977	GSTM1, TNF, GSTT1	747	7	12971	7.44177	1	0.762197	66.0399
GAD_DISEASE	anemia	3	0.277264	0.0571977	GSTM1, ITPA, HP	747	7	12971	7.44177	1	0.762197	66.0399
GAD_DISEASE	Anemia, Aplastic|Aplastic anemia	3	0.277264	0.0571977	GSTM1, TNF, GSTT1	747	7	12971	7.44177	1	0.762197	66.0399
GAD_DISEASE	Brain Neoplasms|Glioma|Meningeal Neoplasms|Meningioma	3	0.277264	0.0571977	MTHFR, ATM, MTRR	747	7	12971	7.44177	1	0.762197	66.0399
GAD_DISEASE	chemotherapy toxicity	3	0.277264	0.0571977	GSTM1, MTHFR, GSTT1	747	7	12971	7.44177	1	0.762197	66.0399
GAD_DISEASE	Genital Diseases, Female	3	0.277264	0.0571977	GSTM1, MTHFR, GSTT1	747	7	12971	7.44177	1	0.762197	66.0399
GAD_DISEASE	haemophilia A	3	0.277264	0.0571977	TNF, IRF5, PTPN22	747	7	12971	7.44177	1	0.762197	66.0399
GAD_DISEASE	Carcinoma, Hepatocellular|Hepatitis B|Hepatitis C|LCC - Liver cell carcinoma|Liver neoplasms	3	0.277264	0.0571977	GSTM1, TNF, GSTT1	747	7	12971	7.44177	1	0.762197	66.0399
GAD_DISEASE	lymphoma; Hodgkin's disease	3	0.277264	0.0571977	GSTM1, GSTT1, NQO1	747	7	12971	7.44177	1	0.762197	66.0399
GAD_DISEASE	Coronary Artery Disease|Lupus Erythematosus, Systemic	3	0.277264	0.0571977	MTHFR, CBS, MTRR	747	7	12971	7.44177	1	0.762197	66.0399
GAD_DISEASE	macular degeneration	22	2.03327	0.060142	C3AR1, LY6G5C, AIF1, SKIV2L, C5, GSTT1, SERPING1, ITGB2, ITGAM, SOD2, ZNF330, DAZAP1, GSTM1, GPX1, APP, CD93, FRAT2, CAT, C2, CFD, HCG27, AGPAT1	747	254	12971	1.50398	1	0.777367	67.9328
GAD_DISEASE	cirrhosis, alcoholic	4	0.369686	0.0606019	TNF, RHD, HP, SERPINA1	747	16	12971	4.34103	1	0.777713	68.2194
GAD_DISEASE	Multiple Chemical Sensitivity	4	0.369686	0.0606019	GSTM1, MTHFR, GSTT1, SOD2	747	16	12971	4.34103	1	0.777713	68.2194
GAD_DISEASE	Endometriosis	11	1.01664	0.0613585	GSTM1, STAT6, AKT1, TNF, GALT, GSTT1, PTPN22, NFKB1, HLA-DPB1, TIMP2, ARNT	747	100	12971	1.91005	1	0.779724	68.6854
GAD_DISEASE	drug-related genes	18	1.66359	0.0616926	ABCA7, NDUFA2, SLC15A2, NDUFA6, ABCA2, ABCG4, ALDH3A2, GSTM1, ALDH1A1, GSTM2, GSTM3, CYP27A1, TAP2, TAP1, ABCC4, SLC22A5, ABCC5, MGST2	747	197	12971	1.58657	1	0.779348	68.8892
GAD_DISEASE	atherosclerosis, coronary	15	1.38632	0.0626519	TNF, SELL, KL, HP, SOD2, MTRR, VWF, GPX1, MTHFR, THBD, CXCL16, FABP2, IFNGR2, PTAFR, CBS	747	155	12971	1.6804	1	0.782424	69.4673
GAD_DISEASE	oral cancer	6	0.554529	0.0648785	GSTM1, GSTM3, TNF, GSTT1, NFKB1, TIMP2	747	38	12971	2.7417	1	0.792121	70.7701
GAD_DISEASE	sepsis	6	0.554529	0.0648785	TNF, HSPA1A, HSPA1B, TREM1, SOD2, MIF	747	38	12971	2.7417	1	0.792121	70.7701
GAD_DISEASE	Leprosy	9	0.831793	0.0655963	SLC11A1, MICB, TNF, VARS2, IL12RB1, TAP2, PTPN22, HLA-DOB, FAM89A	747	75	12971	2.08369	1	0.79368	71.1788
GAD_DISEASE	ulcerative colitis	10	0.924214	0.0656229	STAT6, MICB, TNF, CARD9, GSDMB, SLC22A4, NFKB1, ORMDL3, SLC22A5, MIF	747	88	12971	1.9732	1	0.791678	71.1938
GAD_DISEASE	myeloid leukemia	5	0.462107	0.0665217	GSTM1, AKT1, IFNAR2, GSTT1, FES	747	27	12971	3.21558	1	0.794145	71.6977
GAD_DISEASE	allergic rhinitis	5	0.462107	0.0665217	TNF, RNASE3, IL4R, TAP2, TAP1	747	27	12971	3.21558	1	0.794145	71.6977
GAD_DISEASE	Brain Ischemia|Cardiovascular Diseases|Coronary Disease|Stroke	8	0.739372	0.0688243	WDR55, SLC26A8, FCAR, VAMP8, CYBRD1, FABP2, FCRLB, PALLD	747	63	12971	2.20497	1	0.803428	72.9508
GAD_DISEASE	Spondylitis, Ankylosing	8	0.739372	0.0688243	TNF, CARD9, TAP2, TAP1, HLA-DPB1, PSMB8, PSMB9, TIMP1	747	63	12971	2.20497	1	0.803428	72.9508
GAD_DISEASE	Chorioamnionitis|Fetal Membranes, Premature Rupture|Infection of amniotic sac and membranes	17	1.57116	0.0698873	TNF, LYZ, NFKB1, HLA-E, TIMP2, TIMP1, MIF, VWF, MTHFR, THBD, IL12RB1, PIGF, ANG, IL4R, TAP1, FABP2, IFNGR2	747	186	12971	1.58704	1	0.806444	73.5114
GAD_DISEASE	Colitis, Ulcerative|Crohn Disease	4	0.369686	0.0705538	SLC11A1, TNF, SLC22A5, ATG16L1	747	17	12971	4.08568	1	0.807542	73.8574
GAD_DISEASE	Acquired Immunodeficiency Syndrome|HIV Seropositivity	4	0.369686	0.0705538	MICB, TNF, PRMT6, ZNRD1	747	17	12971	4.08568	1	0.807542	73.8574
GAD_DISEASE	Chorioamnionitis|Fetal Membranes, Premature Rupture|Infection of amniotic sac and membranes|Obstetric Labor, Premature|Pre-Eclampsia|Premature Birth	17	1.57116	0.0725647	TNF, LYZ, NFKB1, HLA-E, TIMP2, TIMP1, MIF, VWF, MTHFR, THBD, IL12RB1, PIGF, ANG, IL4R, TAP1, FABP2, IFNGR2	747	187	12971	1.57856	1	0.814725	74.8752
GAD_DISEASE	Infection|Precursor Cell Lymphoblastic Leukemia-Lymphoma	3	0.277264	0.0734196	GSTM1, TNF, GSTT1	747	8	12971	6.51155	1	0.816552	75.2965
GAD_DISEASE	Cervical Intraepithelial Neoplasia|Cervical Neoplasm|Papillomavirus Infections|Uterine Cervical Neoplasms	3	0.277264	0.0734196	GSTM1, MTHFR, GSTT1	747	8	12971	6.51155	1	0.816552	75.2965
GAD_DISEASE	miscarriage	3	0.277264	0.0734196	GSTM1, TNF, GSTT1	747	8	12971	6.51155	1	0.816552	75.2965
GAD_DISEASE	Fatty Liver|	3	0.277264	0.0734196	GSTM1, TNF, GSTT1	747	8	12971	6.51155	1	0.816552	75.2965
GAD_DISEASE	panencephalitis, subacute sclerosing	3	0.277264	0.0734196	IL12RB1, IL4R, IFNGR2	747	8	12971	6.51155	1	0.816552	75.2965
GAD_DISEASE	Crohn's disease inflammatory bowel disease ulcerative colitis	3	0.277264	0.0734196	TNF, SLC22A4, SLC22A5	747	8	12971	6.51155	1	0.816552	75.2965
GAD_DISEASE	Esophageal Neoplasms|Oesophageal neoplasm|Stomach Neoplasms	3	0.277264	0.0734196	GSTM1, TNF, GSTT1	747	8	12971	6.51155	1	0.816552	75.2965
GAD_DISEASE	bladder cancer; cytogenetic studies	3	0.277264	0.0734196	NBN, MTHFR, NQO1	747	8	12971	6.51155	1	0.816552	75.2965
GAD_DISEASE	Delayed Graft Function	3	0.277264	0.0734196	GSTM3, TNF, CAT	747	8	12971	6.51155	1	0.816552	75.2965
GAD_DISEASE	Congenital Abnormalities	3	0.277264	0.0734196	MTHFR, CBS, MTRR	747	8	12971	6.51155	1	0.816552	75.2965
GAD_DISEASE	Pseudoxanthoma Elasticum	3	0.277264	0.0734196	GPX1, CAT, SOD2	747	8	12971	6.51155	1	0.816552	75.2965
GAD_DISEASE	Cadaver	3	0.277264	0.0734196	TNF, SELL, IL4R	747	8	12971	6.51155	1	0.816552	75.2965
GAD_DISEASE	leukemia	12	1.10906	0.0770028	GSTM1, NBN, MTHFR, GSTT1, HSPA1A, HSPA1B, CAT, HLA-DPB1, NQO1, ATM, MTRR, SOD2	747	118	12971	1.76584	1	0.829812	76.9907
GAD_DISEASE	benzene haematotoxicity	22	2.03327	0.0775166	MRPL4, NBN, TNF, TNFSF4, LST1, BLM, PIM1, NFKBIA, NFKB1, TNFSF12, MIIP, IL15, MANBA, CASP5, GPX1, IFNAR2, IL12RB1, CWF19L1, CASP7, GPX4, IL4R, CASP2	747	262	12971	1.45806	1	0.830021	77.2244
GAD_DISEASE	head and neck cancer	10	0.924214	0.0775987	GSTM1, GPX1, GSTM3, MTHFR, TNF, GSTT1, CAT, CHFR, TIMP2, MTRR	747	91	12971	1.90815	1	0.828485	77.2616
GAD_DISEASE	Asthma|Bronchial Hyperreactivity|Hypersensitivity, Immediate	10	0.924214	0.0775987	STAT6, C3AR1, MTHFR, TNF, IL12RB1, CCR3, C5, TAP1, IL15, IFNGR2	747	91	12971	1.90815	1	0.828485	77.2616
GAD_DISEASE	Graves disease	8	0.739372	0.0786523	GSTM1, TNF, IL16, RNASET2, GSTT1, NFKBIA, PTPN22, PSMB9	747	65	12971	2.13712	1	0.830866	77.7331
GAD_DISEASE	cleft lip with cleft palate cleft lip without cleft palate	4	0.369686	0.0811857	GSTM1, MTHFR, GSTT1, MTRR	747	18	12971	3.85869	1	0.838878	78.8295
GAD_DISEASE	methamphetamine use	4	0.369686	0.0811857	GSTM1, AKT1, PICK1, SOD2	747	18	12971	3.85869	1	0.838878	78.8295
GAD_DISEASE	Down Syndrome	4	0.369686	0.0811857	MTHFR, TNF, CBS, MTRR	747	18	12971	3.85869	1	0.838878
GOTERM_BP_DIRECT	GO:0006909~phagocytosis	12	1.10906	6.51301e-05	ABCA7, SLC11A1, UNC13D, EIF2AK1, CD93, CDC42SE2, LEPR, ANXA1, CDC42SE1, ITGB2, CEACAM4, MERTK	962	48	16792	4.36383	0.199009	0.199009	0.118873
GOTERM_BP_DIRECT	GO:0010629~negative regulation of gene expression	21	1.94085	0.000102938	TNF, PDCD10, AIF1, CREB1, CCR1, NDFIP2, PTPN22, NFKB1, PARP10, FLCN, SIRT1, MIF, AKT1, CDC42, MAX, BBS2, DIP2A, AES, CPNE1, OLFM1, TP53INP1	962	137	16792	2.67563	0.295824	0.160848	0.187816
GOTERM_BP_DIRECT	GO:0002576~platelet degranulation	17	1.57116	0.000239672	SERPING1, CD63, CTSW, TIMP1, CD9, VWF, ORM1, LAMP2, APP, CLEC3B, ITIH4, ABCC4, SERPINA1, CFD, QSOX1, ORM2, SRGN	962	103	16792	2.88097	0.558095	0.238314	0.436781
GOTERM_BP_DIRECT	GO:0010951~negative regulation of endopeptidase activity	18	1.66359	0.000524166	CAST, C5, SERPING1, SERPINI1, TIMP2, TIMP1, AKT1, LCN1, APP, CARD16, SERPINB6, PI3, SERPINB10, SERPINB2, ITIH4, SERPINA1, CSTA, WFDC3	962	121	16792	2.59666	0.832421	0.360185	0.952904
GOTERM_BP_DIRECT	GO:0051603~proteolysis involved in cellular protein catabolic process	10	0.924214	0.00141167	PSMA2, SCPEP1, CTSK, CLPP, CTSC, CTSS, CTSH, PSMB8, PSMB9, CTSW	962	48	16792	3.63652	0.991876	0.618098	2.54679
GOTERM_BP_DIRECT	GO:0050900~leukocyte migration	17	1.57116	0.00159451	C3AR1, CD244, SELL, ITGB2, FPR2, ITGAM, SRC, SLC7A6, MIF, SLC16A3, THBD, ITGAX, SOS1, TEK, FCER1G, TREM1, MERTK	962	122	16792	2.4323	0.995647	0.595918	2.87213
GOTERM_BP_DIRECT	GO:0018105~peptidyl-serine phosphorylation	17	1.57116	0.00205757	PRKCZ, CDK5R1, STK38, CSNK1G1, UHMK1, ATM, SRC, PRKCB, MAST3, AKT1, PRKD2, VRK3, RPS6KA2, MAPK14, MAPK3, MASTL, LRRK2	962	125	16792	2.37392	0.999104	0.633031	3.6915
GOTERM_BP_DIRECT	GO:0016192~vesicle-mediated transport	19	1.75601	0.00269402	SEC31B, VPS18, ARFGAP3, STX2, OPTN, SFT2D1, RABEP1, VAMP8, AP3M1, CPNE1, VAMP4, SYTL2, VAMP2, ARAP3, VAMP1, AP4B1, CLTCL1, SAR1A, SEC23B	962	152	16792	2.18191	0.999898	0.683003	4.80703
GOTERM_BP_DIRECT	GO:0000731~DNA synthesis involved in DNA repair	8	0.739372	0.00322861	RAD51C, DNA2, NBN, BLM, CDKN2D, KAT5, SIRT1, ATM	962	35	16792	3.98978	0.999984	0.706003	5.73457
GOTERM_BP_DIRECT	GO:0006954~inflammatory response	36	3.32717	0.00362878	PRKCZ, C3AR1, TNF, NDST1, CXCL5, AIF1, CCR1, C5, GSDMD, NFKB1, ITGB2, FPR2, IL15, PF4V1, MIF, AKT1, SLC11A1, PSTPIP1, VNN1, LIAS, HYAL3, PIK3CD, ANXA1, LYZ, IL25, NLRP3, AGER, NLRP2, TNFAIP6, ORM1, STAB1, CCR3, CLEC7A, PLA2G4C, PTAFR, CAMK1D	962	379	16792	1.65802	0.999996	0.710203	6.4233
GOTERM_BP_DIRECT	GO:0046777~protein autophosphorylation	20	1.84843	0.00454796	STK16, CAMK2G, STK17B, PIM1, MINK1, TRIM24, FES, EPHB4, UHMK1, ATM, SRC, CAMKK2, AKT1, PRKD2, EIF2AK1, SLK, CLK4, TEK, LRRK2, MAP3K11	962	172	16792	2.02969	1	0.756306	7.98729
GOTERM_BP_DIRECT	GO:0006006~glucose metabolic process	11	1.01664	0.00456937	AKT1, GALM, TNF, PGM5, H6PD, MAPK14, GAA, OAS1, USF1, CPT1A, OMA1	962	67	16792	2.8658	1	0.727548	8.02343
GOTERM_BP_DIRECT	GO:0006809~nitric oxide biosynthetic process	5	0.462107	0.0050266	AKT1, DDAH2, NQO1, GCHFR, GCH1	962	13	16792	6.71358	1	0.733046	8.79188
GOTERM_BP_DIRECT	GO:0008203~cholesterol metabolic process	11	1.01664	0.00508932	SOAT1, APOL2, SREBF1, OSBPL5, APP, APOL1, TNFSF4, LEPR, CAT, MBTPS1, CLN6	962	68	16792	2.82365	1	0.711103	8.89682
GOTERM_BP_DIRECT	GO:0050766~positive regulation of phagocytosis	7	0.64695	0.00528203	ABCA7, SLC11A1, TNF, FCER1G, MERTK, CAMK1D, RAB27A	962	29	16792	4.21335	1	0.699679	9.21853
GOTERM_BP_DIRECT	GO:0042178~xenobiotic catabolic process	4	0.369686	0.00549558	GSTM1, GSTM2, GSTM3, CRYZ	962	7	16792	9.97446	1	0.6907	9.5738
GOTERM_BP_DIRECT	GO:0001938~positive regulation of endothelial cell proliferation	11	1.01664	0.0056545	AKT1, ARG1, CAV2, PRKD2, HIF1A, ANG, CCR3, TEK, TNFSF12, SIRT1, ARNT	962	69	16792	2.78273	1	0.679042	9.83731
GOTERM_BP_DIRECT	GO:1902176~negative regulation of oxidative stress-induced intrinsic apoptotic signaling pathway	5	0.462107	0.00672216	AKT1, GPX1, VNN1, SIRT1, SOD2	962	14	16792	6.23404	1	0.72103	11.589
GOTERM_BP_DIRECT	GO:0010875~positive regulation of cholesterol efflux	5	0.462107	0.00672216	NR1H2, ABCA7, NFKBIA, SIRT1, PLTP	962	14	16792	6.23404	1	0.72103	11.589
GOTERM_BP_DIRECT	GO:0002223~stimulatory C-type lectin receptor signaling pathway	14	1.2939	0.00687673	CARD9, NFKBIA, NFKB1, PSMB8, SRC, PSMB9, PSMA2, CLEC4E, FCER1G, CLEC4C, CLEC4D, PSME4, CLEC7A, UBA52	962	105	16792	2.32737	1	0.709852	11.8399
GOTERM_BP_DIRECT	GO:1901687~glutathione derivative biosynthetic process	6	0.554529	0.00707367	GSTM1, GSTM2, GSTM3, GSTT1, GSTO2, MGST2	962	22	16792	4.76054	1	0.701589	12.1586
GOTERM_BP_DIRECT	GO:0045630~positive regulation of T-helper 2 cell differentiation	4	0.369686	0.00842112	PRKCZ, TNFSF4, IL4R, NLRP3	962	8	16792	8.72765	1	0.746403	14.3102
GOTERM_BP_DIRECT	GO:0031663~lipopolysaccharide-mediated signaling pathway	7	0.64695	0.0087097	AKT1, TNF, MAPK14, MAPK3, NFKBIA, PTPN22, PTAFR	962	32	16792	3.81835	1	0.741982	14.7645
GOTERM_BP_DIRECT	GO:0000729~DNA double-strand break processing	5	0.462107	0.00875706	DNA2, NBN, BLM, KAT5, ATM	962	15	16792	5.81843	1	0.728257	14.8388
GOTERM_BP_DIRECT	GO:0045087~innate immune response	38	3.51201	0.00881971	CD244, ZC3HAV1, GSDMD, NFKB1, FES, SRC, MIF, TRIM4, NLRC5, APP, CLEC4E, ANG, PSTPIP1, FCER1G, VNN1, CLEC4C, CLEC4D, MR1, C2, TYROBP, CARD9, PIK3CD, ANXA1, TRIM27, CNPY3, SERPING1, PADI4, SIGLEC14, HLA-E, NLRP3, AGER, NLRP2, SRPK1, APOL1, CLEC7A, TREM1, UBA52, ADAM15	962	430	16792	1.54256	1	0.71566	14.937
GOTERM_BP_DIRECT	GO:0051092~positive regulation of NF-kappaB transcription factor activity	16	1.47874	0.00910901	PRKCZ, TNF, NFKBIA, HSPA1A, ITGB2, NFKB1, HSPA1B, NLRP3, AGER, PRKCB, TRIM37, PRKD2, RNF25, CAT, UBA52, CIB1	962	133	16792	2.09989	1	0.712653	15.3893
GOTERM_BP_DIRECT	GO:0055114~oxidation-reduction process	49	4.52865	0.00941412	PAM, ME2, HSD3B7, VKORC1L1, UTY, UGDH, OSGIN2, ALDH3A2, ALDH1A1, MTHFR, HIF1AN, PLOD1, PIGF, GPX4, CCS, GSTO2, GPX7, NQO1, QSOX1, MTO1, SCO2, HPD, ALKBH7, CTBP1, PTGR1, PCYOX1L, NDUFA6, FOXRED2, DECR2, DHRS9, CBR4, CRYZ, P4HTM, MTRR, SOD2, RDH5, DHRS7, BLVRA, ADI1, DHRS1, CYP27A1, STAB1, JMJD6, H6PD, CYBRD1, FOXRED1, ABCC4, CBS, RDH13	962	592	16792	1.44478	1	0.710458	15.8638
GOTERM_BP_DIRECT	GO:0002292~T cell differentiation involved in immune response	3	0.277264	0.00944228	CLEC4E, FCER1G, CLEC4D	962	3	16792	17.4553	1	0.697942	15.9075
GOTERM_BP_DIRECT	GO:0070458~cellular detoxification of nitrogen compound	3	0.277264	0.00944228	GSTM1, GSTM2, GSTM3	962	3	16792	17.4553	1	0.697942	15.9075
GOTERM_BP_DIRECT	GO:0006361~transcription initiation from RNA polymerase I promoter	7	0.64695	0.0101417	TAF1B, TAF1C, POLR2L, POLR1E, MAPK3, ZNRD1, GTF2H5	962	33	16792	3.70264	1	0.710709	16.9852
GOTERM_BP_DIRECT	GO:1900034~regulation of cellular response to heat	11	1.01664	0.0101426	RPA2, NUP88, CAMK2G, NUP210, MAPK3, NUP85, HSPA1A, HSPA1B, SIRT1, NUP43, ATM	962	75	16792	2.56011	1	0.698103	16.9866
GOTERM_BP_DIRECT	GO:0002250~adaptive immune response	17	1.57116	0.0106799	DBNL, CD244, PIK3CD, ANXA1, CTSS, HLA-E, SKAP1, PRKCB, PRKD2, BTN3A1, TAP2, TAP1, CLEC4C, ERAP2, CLEC4D, CTSH, PAG1	962	148	16792	2.005	1	0.704594	17.8056
GOTERM_BP_DIRECT	GO:1901796~regulation of signal transduction by p53 class mediator	15	1.38632	0.0114052	CDK5R1, NBN, BLM, CSNK2B, TRIM24, KAT5, ATM, AKT1, DNA2, RPA2, TAF12, MAPK14, PRMT5, UBA52, TP53INP1	962	124	16792	2.11153	1	0.716537	18.8992
GOTERM_BP_DIRECT	GO:0045047~protein targeting to ER	4	0.369686	0.0120992	SRP14, SRP54, SRP68, SPCS1	962	9	16792	7.75791	1	0.726387	19.9325
GOTERM_BP_DIRECT	GO:0000732~strand displacement	6	0.554529	0.0146274	RAD51C, DNA2, NBN, BLM, KAT5, ATM	962	26	16792	4.02815	1	0.781577	23.593
GOTERM_BP_DIRECT	GO:0015937~coenzyme A biosynthetic process	4	0.369686	0.0165582	COASY, PPCS, ACAT1, DCAKD	962	10	16792	6.98212	1	0.812339	26.2813
GOTERM_BP_DIRECT	GO:0006464~cellular protein modification process	13	1.20148	0.0167753	STK38, UBA7, UBE2I, PADI4, WDYHV1, MANBA, AKT1, ST3GAL1, PLOD1, UBL4A, GNMT, LIPT1, UBA52	962	105	16792	2.16113	1	0.807337	26.578
GOTERM_BP_DIRECT	GO:0043001~Golgi to plasma membrane protein transport	6	0.554529	0.0171271	BBS1, BBS2, RAB31, VAMP4, VAMP2, OPTN	962	27	16792	3.87896	1	0.805035	27.0563
GOTERM_BP_DIRECT	GO:0098869~cellular oxidant detoxification	10	0.924214	0.0179208	GSTM2, GPX1, GPX4, GSTT1, HP, GSTO2, CAT, GPX7, MGST2, TP53INP1	962	70	16792	2.49361	1	0.810834	28.1245
GOTERM_BP_DIRECT	GO:0018916~nitrobenzene metabolic process	3	0.277264	0.018169	GSTM1, GSTM2, GSTM3	962	4	16792	13.0915	1	0.806789	28.4555
GOTERM_BP_DIRECT	GO:0038094~Fc-gamma receptor signaling pathway	3	0.277264	0.018169	CLEC4E, FCER1G, CLEC4D	962	4	16792	13.0915	1	0.806789	28.4555
GOTERM_BP_DIRECT	GO:0032088~negative regulation of NF-kappaB transcription factor activity	10	0.924214	0.0195161	TRIM37, NLRC5, PRMT2, NFKBIA, CDK5RAP3, CAT, PARP10, NLRP3, SIRT1, MAP2K5	962	71	16792	2.45849	1	0.821249	30.227
GOTERM_BP_DIRECT	GO:0051289~protein homotetramerization	9	0.831793	0.0203906	SHMT2, GLS, CBR4, ATPIF1, CAT, GNMT, CRYZ, VASP, SOD2	962	60	16792	2.6183	1	0.827044	31.3547
GOTERM_BP_DIRECT	GO:0021762~substantia nigra development	8	0.739372	0.0206684	CASP5, CDC42, ZNF430, YWHAH, SEC16A, COX6B1, PADI2, MBP	962	49	16792	2.84985	1	0.823687	31.7094
GOTERM_BP_DIRECT	GO:0032495~response to muramyl dipeptide	4	0.369686	0.0218138	CARD9, IRF5, MAPK14, NFKBIA	962	11	16792	6.34738	1	0.832889	33.1533
GOTERM_BP_DIRECT	GO:0090161~Golgi ribbon formation	4	0.369686	0.0218138	STX6, PRMT5, VAMP4, OPTN	962	11	16792	6.34738	1	0.832889	33.1533
GOTERM_BP_DIRECT	GO:0050830~defense response to Gram-positive bacterium	11	1.01664	0.0230316	APP, TNF, CARD9, HIST1H2BD, RNASE3, ANG, HIST1H2BG, GSDMD, LYZ, ADAM17, HLA-E	962	85	16792	2.25892	1	0.842164	34.6569
GOTERM_BP_DIRECT	GO:0009615~response to virus	13	1.20148	0.0233762	TNFSF4, HYAL3, TNF, ZC3HAV1, OAS1, BANF1, SRC, PSMA2, IFNAR2, OASL, XPR1, GTF2F1, IFNGR2	962	110	16792	2.0629	1	0.839835	35.0765
GOTERM_BP_DIRECT	GO:0045071~negative regulation of viral genome replication	7	0.64695	0.0250849	OASL, TNF, ZC3HAV1, C19ORF66, OAS1, PARP10, SRPK1	962	40	16792	3.05468	1	0.853895	37.1198
GOTERM_BP_DIRECT	GO:0042542~response to hydrogen peroxide	8	0.739372	0.0252619	GPX1, PDCD10, HP, CAT, SIRT1, SRC, ADAM9, SOD2	962	51	16792	2.73809	1	0.849692	37.328
GOTERM_BP_DIRECT	GO:0007229~integrin-mediated signaling pathway	12	1.10906	0.0258841	CCM2, ITGAX, ITGA7, TSPAN32, FCER1G, ITGB2, ZYX, ITGAM, SRC, ADAM15, TYROBP, ADAM9	962	99	16792	2.11579	1	0.850585	38.0545
GOTERM_BP_DIRECT	GO:0006362~transcription elongation from RNA polymerase I promoter	6	0.554529	0.0262684	TAF1B, TAF1C, POLR2L, POLR1E, ZNRD1, GTF2H5	962	30	16792	3.49106	1	0.848843	38.4993
GOTERM_BP_DIRECT	GO:0002474~antigen processing and presentation of peptide antigen via MHC class I	6	0.554529	0.0262684	TAP2, TAP1, ERAP2, MR1, HLA-E, HLA-F	962	30	16792	3.49106	1	0.848843	38.4993
GOTERM_BP_DIRECT	GO:0030212~hyaluronan metabolic process	4	0.369686	0.0278705	AKT1, ITIH4, PIM1, IL15	962	12	16792	5.81843	1	0.859896	40.3212
GOTERM_BP_DIRECT	GO:0030521~androgen receptor signaling pathway	7	0.64695	0.0280108	MED16, MED12, FHL2, ARID1A, PIAS1, KAT5, DAXX	962	41	16792	2.98017	1	0.855705	40.4783
GOTERM_BP_DIRECT	GO:0015893~drug transport	3	0.277264	0.0291399	SLC22A18, SLC15A2, SLC22A5	962	5	16792	10.4732	1	0.86132	41.7284
GOTERM_BP_DIRECT	GO:2000566~positive regulation of CD8-positive, alpha-beta T cell proliferation	3	0.277264	0.0291399	CD244, PTPN22, HLA-E	962	5	16792	10.4732	1	0.86132	41.7284
GOTERM_BP_DIRECT	GO:0006401~RNA catabolic process	5	0.462107	0.0292514	RNASE2, RNASE3, EXOSC7, SKIV2L, RNASET2	962	21	16792	4.15602	1	0.85703	41.8505
GOTERM_BP_DIRECT	GO:0019835~cytolysis	5	0.462107	0.0292514	MICB, APOL1, C5, GSDMD, LYZ	962	21	16792	4.15602	1	0.85703	41.8505
GOTERM_BP_DIRECT	GO:0008360~regulation of cell shape	15	1.38632	0.0296918	LST1, CSNK1G1, HEXB, ANXA1, CDC42SE1, ITGB2, FES, TPM1, BRWD1, EZR, VRK3, CDC42SE2, ITGA7, SEMA4D, ARAP3	962	140	16792	1.87021	1	0.855949	42.3303
GOTERM_BP_DIRECT	GO:1990090~cellular response to nerve growth factor stimulus	6	0.554529	0.0298914	AKT1, APP, CREB1, RPL8, CDC5L, CIB1	962	31	16792	3.37845	1	0.852613	42.5466
GOTERM_BP_DIRECT	GO:0006363~termination of RNA polymerase I transcription	6	0.554529	0.0298914	TAF1B, TAF1C, POLR2L, POLR1E, ZNRD1, GTF2H5	962	31	16792	3.37845	1	0.852613	42.5466
GOTERM_BP_DIRECT	GO:0008152~metabolic process	17	1.57116	0.0315219	SGSH, ARSD, MAN1B1, LYZ, IREB2, ECHDC2, UAP1L1, ACAT1, GSTM1, GSTM2, GSTM3, DIP2A, DIP2B, SULF2, LCLAT1, PLA2G4C, SCP2	962	168	16792	1.76631	1	0.862493	44.2847
GOTERM_BP_DIRECT	GO:0006357~regulation of transcription from RNA polymerase II promoter	36	3.32717	0.0315884	HMGN1, PAM, FHL2, NFKB1, ABCA2, MED23, MED22, RFXANK, TCEAL4, IGHMBP2, STAT6, ATF6B, ZNF444, SUPT4H1, SREBF1, ZNF641, DGKQ, ZNF354A, NUCKS1, CREB1, ARID1A, TFCP2, CDC5L, USF1, PRKCB, SOD2, QRICH1, IFNAR2, BRWD1, IRF5, MED16, MED8, MAPK14, HOPX, TCEB3, PTAFR	962	441	16792	1.42492	1	0.858127	44.3545
GOTERM_BP_DIRECT	GO:0006468~protein phosphorylation	37	3.41959	0.0317686	FASTKD3, PRKCZ, BCKDK, STK38, PPP4R1, STK17B, BRSK1, RIOK1, FES, CAMKK2, ST3GAL1, AKT1, ADCK1, APP, ADCK2, SBK1, CDK10, CTBP1, LIMK2, CREB1, PICK1, PIK3CD, PIM1, CSNK2B, MINK1, ATM, SRPK1, PRKCB, GLYCTK, PRKD2, CDKL1, MAPK3, LRRK2, MERTK, NRBP2, CAMK1D, MAP3K11	962	456	16792	1.41633	1	0.854806	44.5433
GOTERM_BP_DIRECT	GO:0008286~insulin receptor signaling pathway	10	0.924214	0.0336572	AKT1, SREBF1, CAV2, PRKCZ, EIF4EBP2, KL, PIK3C2A, SOS1, ATP6V1E2, ATP6V0B	962	78	16792	2.23786	1	0.866159	46.4858
GOTERM_BP_DIRECT	GO:0046628~positive regulation of insulin receptor signaling pathway	4	0.369686	0.0347237	PRKCZ, NUCKS1, SIRT1, SRC	962	13	16792	5.37086	1	0.870074	47.5542
GOTERM_BP_DIRECT	GO:0006629~lipid metabolic process	16	1.47874	0.0356326	SREBF1, NAAA, BTN2A1, ACLY, GDPD5, ABCA2, GDPD3, CHPT1, DAGLB, APOL2, CEPT1, CPNE1, ATP5A1, LIPT1, PLTP, OMA1	962	157	16792	1.77888	1	0.87258	48.4486
GOTERM_BP_DIRECT	GO:0019882~antigen processing and presentation	8	0.739372	0.0364413	MICB, MR1, CTSS, HLA-DPB1, HLA-E, CTSH, PSMB8, RAB27A	962	55	16792	2.53895	1	0.874236	49.2324
GOTERM_BP_DIRECT	GO:0001666~response to hypoxia	17	1.57116	0.0379483	MUC1, PAM, UTS2, CREB1, AGER, USF1, ATM, PRKCB, SOD2, ARNT, MTHFR, HIF1A, PLOD1, ANG, TEK, ADAM17, CAT	962	172	16792	1.72523	1	0.880677	50.6631
GOTERM_BP_DIRECT	GO:0032508~DNA duplex unwinding	7	0.64695	0.0381059	IGHMBP2, DNA2, NBN, BLM, ANXA1, INO80, MCM5	962	44	16792	2.77698	1	0.87767	50.8104
GOTERM_BP_DIRECT	GO:0019731~antibacterial humoral response	7	0.64695	0.0381059	APP, HIST1H2BD, SEMG1, RNASE3, ANG, HIST1H2BG, HLA-E	962	44	16792	2.77698	1	0.87767	50.8104
GOTERM_BP_DIRECT	GO:0071398~cellular response to fatty acid	5	0.462107	0.0395608	SREBF1, CREB1, SRC, PTAFR, CPT1A	962	23	16792	3.79463	1	0.883374	52.1515
GOTERM_BP_DIRECT	GO:0006749~glutathione metabolic process	8	0.739372	0.0396738	GSTM1, GSTM2, GPX1, GSTM3, GSTT1, GSTO2, CLIC1, SOD2	962	56	16792	2.49361	1	0.880196	52.2543
GOTERM_BP_DIRECT	GO:0043320~natural killer cell degranulation	3	0.277264	0.0420702	UNC13D, VAMP2, RAB27A	962	6	16792	8.72765	1	0.891252	54.3838
GOTERM_BP_DIRECT	GO:0071035~nuclear polyadenylation-dependent rRNA catabolic process	3	0.277264	0.0420702	EXOSC10, EXOSC9, EXOSC7	962	6	16792	8.72765	1	0.891252	54.3838
GOTERM_BP_DIRECT	GO:0061154~endothelial tube morphogenesis	3	0.277264	0.0420702	PRKD2, CCM2, CSNK2B	962	6	16792	8.72765	1	0.891252	54.3838
GOTERM_BP_DIRECT	GO:0043985~histone H4-R3 methylation	3	0.277264	0.0420702	PRDM4, PRMT5, PRMT6	962	6	16792	8.72765	1	0.891252	54.3838
GOTERM_BP_DIRECT	GO:0051346~negative regulation of hydrolase activity	3	0.277264	0.0420702	PRKCZ, LEPR, ATPIF1	962	6	16792	8.72765	1	0.891252	54.3838
GOTERM_BP_DIRECT	GO:0010042~response to manganese ion	3	0.277264	0.0420702	ARG1, ADAM9, SOD2	962	6	16792	8.72765	1	0.891252	54.3838
GOTERM_BP_DIRECT	GO:0006356~regulation of transcription from RNA polymerase I promoter	3	0.277264	0.0420702	TFAM, TAF1C, POLR2L	962	6	16792	8.72765	1	0.891252	54.3838
GOTERM_BP_DIRECT	GO:0006555~methionine metabolic process	3	0.277264	0.0420702	MTHFR, GNMT, MTRR	962	6	16792	8.72765	1	0.891252	54.3838
GOTERM_BP_DIRECT	GO:1903265~positive regulation of tumor necrosis factor-mediated signaling pathway	3	0.277264	0.0420702	CPNE1, HSPA1A, HSPA1B	962	6	16792	8.72765	1	0.891252	54.3838
GOTERM_BP_DIRECT	GO:0009437~carnitine metabolic process	3	0.277264	0.0420702	SLC22A4, SLC22A5, CPT1A	962	6	16792	8.72765	1	0.891252	54.3838
GOTERM_BP_DIRECT	GO:0006807~nitrogen compound metabolic process	4	0.369686	0.0423605	VNN1, PRKCSH, VNN2, VNN3	962	14	16792	4.98723	1	0.88931	54.6356
GOTERM_BP_DIRECT	GO:0035589~G-protein coupled purinergic nucleotide receptor signaling pathway	4	0.369686	0.0423605	P2RY12, P2RY13, P2RY11, PTAFR	962	14	16792	4.98723	1	0.88931	54.6356
GOTERM_BP_DIRECT	GO:0034341~response to interferon-gamma	5	0.462107	0.0453956	SLC11A1, KYNU, C19ORF66, CXCL16, GCH1	962	24	16792	3.63652	1	0.90248	57.1906
GOTERM_BP_DIRECT	GO:0051259~protein oligomerization	8	0.739372	0.0466862	CAV2, BLM, STX2, CAMK2G, TEK, OAS1, AMFR, NLRP3	962	58	16792	2.40763	1	0.905652	58.2353
GOTERM_BP_DIRECT	GO:0006935~chemotaxis	13	1.20148	0.0466947	C3AR1, CMTM1, RNASE2, CXCL5, CCR3, CXCL16, CCR1, MAPK14, C5, FPR2, FES, CMTM3, PTAFR	962	122	16792	1.85999	1	0.902458	58.2421
GOTERM_BP_DIRECT	GO:0051260~protein homooligomerization	17	1.57116	0.0472503	BID, PAM, OLFM4, NACC2, GSDMD, FLOT1, ACAT1, CPT1A, SOD2, GCH1, IGHMBP2, FIS1, VWF, CLPP, TOR1B, ATPIF1, ATG16L1	962	177	16792	1.6765	1	0.901988	58.6843
GOTERM_BP_DIRECT	GO:0031648~protein destabilization	6	0.554529	0.0474245	TMEM147, MUL1, CHFR, CTSH, SIRT1, SRC	962	35	16792	2.99234	1	0.899646	58.822
GOTERM_BP_DIRECT	GO:0060333~interferon-gamma-mediated signaling pathway	9	0.831793	0.0492651	OASL, IRF5, CAMK2G, OAS1, HLA-DPB1, HLA-E, IFNGR2, PTAFR, HLA-F	962	71	16792	2.21264	1	0.905375	60.2511
GOTERM_BP_DIRECT	GO:0030307~positive regulation of cell growth	10	0.924214	0.0504037	AKT1, CDC42, EXOSC9, CXCL16, ADAM17, INO80, H3F3B, NRG1, CIB1, MAP2K5	962	84	16792	2.07801	1	0.907555	61.1115
GOTERM_BP_DIRECT	GO:0006906~vesicle fusion	8	0.739372	0.0504708	STX6, CAV2, GNAI3, DYSF, VAMP8, SYTL2, VAMP2, VAMP1	962	59	16792	2.36682	1	0.904879	61.1616
GOTERM_BP_DIRECT	GO:0007095~mitotic G2 DNA damage checkpoint	4	0.369686	0.0507614	NBN, BLM, MUS81, CDK5RAP3	962	15	16792	4.65475	1	0.903225	61.3781
GOTERM_BP_DIRECT	GO:0007568~aging	16	1.47874	0.0513538	SREBF1, KL, CREB1, SERPING1, ITGB2, IL15, TIMP2, TIMP1, AKT1, ARG1, CASP7, CTSC, CAT, AMFR, NQO1, CASP2	962	165	16792	1.69264	1	0.902963	61.8159
GOTERM_BP_DIRECT	GO:2001235~positive regulation of apoptotic signaling pathway	5	0.462107	0.0516835	CTSC, CTSH, CASP2, TRIM39, TP53INP1	962	25	16792	3.49106	1	0.901524	62.0575
GOTERM_BP_DIRECT	GO:0007040~lysosome organization	6	0.554529	0.0525851	VPS18, HEXB, GAA, LRRK2, MBTPS1, CLN6	962	36	16792	2.90922	1	0.902667	62.7109
GOTERM_BP_DIRECT	GO:0032736~positive regulation of interleukin-13 production	3	0.277264	0.0567	TNFSF4, NLRP3, HLA-E	962	7	16792	7.48084	1	0.916747	65.5603
GOTERM_BP_DIRECT	GO:0051646~mitochondrion localization	3	0.277264	0.0567	MFN2, MUL1, LRRK2	962	7	16792	7.48084	1	0.916747	65.5603
GOTERM_BP_DIRECT	GO:0051155~positive regulation of striated muscle cell differentiation	3	0.277264	0.0567	MORF4L2, HOPX, NRG1	962	7	16792	7.48084	1	0.916747	65.5603
GOTERM_BP_DIRECT	GO:0019388~galactose catabolic process	3	0.277264	0.0567	GALK1, PGM5, GALT	962	7	16792	7.48084	1	0.916747	65.5603
GOTERM_BP_DIRECT	GO:0019885~antigen processing and presentation of endogenous peptide antigen via MHC class I	3	0.277264	0.0567	TAP2, TAP1, ERAP2	962	7	16792	7.48084	1	0.916747	65.5603
GOTERM_BP_DIRECT	GO:0043312~neutrophil degranulation	3	0.277264	0.0567	VAMP8, STXBP2, VAMP2	962	7	16792	7.48084	1	0.916747	65.5603
GOTERM_BP_DIRECT	GO:0009108~coenzyme biosynthetic process	3	0.277264	0.0567	COASY, PPCS, SLC25A16	962	7	16792	7.48084	1	0.916747	65.5603
GOTERM_BP_DIRECT	GO:2001240~negative regulation of extrinsic apoptotic signaling pathway in absence of ligand	6	0.554529	0.0580595	AKT1, TNF, HSPA1A, HSPA1B, NRG1, MAP2K5	962	37	16792	2.83059	1	0.919206	66.4555
GOTERM_BP_DIRECT	GO:0050999~regulation of nitric-oxide synthase activity	5	0.462107	0.058421	AKT1, NOSIP, DDAH2, GCHFR, GCH1	962	26	16792	3.35679	1	0.918006	66.6898
GOTERM_BP_DIRECT	GO:0030949~positive regulation of vascular endothelial growth factor receptor signaling pathway	4	0.369686	0.0599012	PRKD2, HIF1A, ARNT, PRKCB	962	16	16792	4.36383	1	0.920782	67.6332
GOTERM_BP_DIRECT	GO:0097194~execution phase of apoptosis	4	0.369686	0.0599012	AKT1, MADD, CASP7, CASP2	962	16	16792	4.36383	1	0.920782	67.6332
GOTERM_BP_DIRECT	GO:0070528~protein kinase C signaling	4	0.369686	0.0599012	PRKCZ, DGKQ, FLOT1, ADAM15	962	16	16792	4.36383	1	0.920782	67.6332
GOTERM_BP_DIRECT	GO:0001934~positive regulation of protein phosphorylation	13	1.20148	0.0599871	AKT1, TNF, AIF1, FLOT1, MAPK3, TEK, ADAM17, SEMA4D, LRRK2, FLCN, DAXX, SIRT1, CIB1	962	127	16792	1.78676	1	0.918657	67.6872
GOTERM_BP_DIRECT	GO:0098609~cell-cell adhesion	23	2.12569	0.0625534	RTN4, CAST, DBNL, S100P, STK38, ZC3HAV1, VAPA, EIF5, HSPA1A, ARFIP1, VASP, LARP1, SLK, SCYL1, PACSIN2, TACSTD2, CCT8, CNN2, HIST1H3D, CCS, HIST1H3E, TJP2, TES	962	271	16792	1.48145	1	0.924915	69.2607
GOTERM_BP_DIRECT	GO:0045815~positive regulation of gene expression, epigenetic	8	0.739372	0.0629597	TAF1B, TAF1C, POLR2L, POLR1E, H3F3B, HIST1H3D, ZNRD1, HIST1H3E	962	62	16792	2.2523	1	0.923938	69.5032
GOTERM_BP_DIRECT	GO:0042981~regulation of apoptotic process	19	1.75601	0.0634898	BID, RTN4, SEPT4, OLFM4, CARD9, MADD, BEX2, TRIM24, BCL2L13, ATM, QRICH1, NME4, CASP5, DIP2A, SLK, CARD16, BIK, CASP2, TP53INP1	962	213	16792	1.55705	1	0.923369	69.8167
GOTERM_BP_DIRECT	GO:0045766~positive regulation of angiogenesis	12	1.10906	0.064977	C3AR1, PRKD2, UTS2, HIF1A, CCR3, C5, TEK, ITGB2, TNFSF12, CTSH, SIRT1, PRKCB	962	115	16792	1.82142	1	0.925808	70.6801
GOTERM_BP_DIRECT	GO:0010575~positive regulation of vascular endothelial growth factor production	5	0.462107	0.0656025	C3AR1, HIF1A, SULF2, C5, ARNT	962	27	16792	3.23246	1	0.92554	71.0363
GOTERM_BP_DIRECT	GO:1901741~positive regulation of myoblast fusion	4	0.369686	0.0697501	IL4R, MAPK14, FLOT1, CD53	962	17	16792	4.10713	1	0.935238	73.2963
GOTERM_BP_DIRECT	GO:0006953~acute-phase response	6	0.554529	0.069947	APOL2, ORM1, ITIH4, HP, SERPINA1, ORM2	962	39	16792	2.68543	1	0.933787	73.3993
GOTERM_BP_DIRECT	GO:0000302~response to reactive oxygen species	6	0.554529	0.069947	GPX1, NUDT2, CCS, CAT, GPX7, SOD2	962	39	16792	2.68543	1	0.933787	73.3993
GOTERM_BP_DIRECT	GO:0060337~type I interferon signaling pathway	8	0.739372	0.0722418	IFNAR2, OASL, IRF5, OAS1, HLA-E, PSMB8, HLA-F, IP6K2	962	64	16792	2.18191	1	0.937766	74.5727
GOTERM_BP_DIRECT	GO:0097345~mitochondrial outer membrane permeabilization	3	0.277264	0.072793	BID, BLOC1S2, RHOT1	962	8	16792	6.54574	1	0.937261	74.8472
GOTERM_BP_DIRECT	GO:0015939~pantothenate metabolic process	3	0.277264	0.072793	VNN1, VNN2, VNN3	962	8	16792	6.54574	1	0.937261	74.8472
GOTERM_BP_DIRECT	GO:0006527~arginine catabolic process	3	0.277264	0.072793	ARG1, ASL, DDAH2	962	8	16792	6.54574	1	0.937261	74.8472
GOTERM_BP_DIRECT	GO:0001913~T cell mediated cytotoxicity	3	0.277264	0.072793	MICB, CTSC, CTSH	962	8	16792	6.54574	1	0.937261	74.8472
GOTERM_BP_DIRECT	GO:0010269~response to selenium ion	3	0.277264	0.072793	ARG1, GPX1, SOD2	962	8	16792	6.54574	1	0.937261	74.8472
GOTERM_BP_DIRECT	GO:0090005~negative regulation of establishment of protein localization to plasma membrane	3	0.277264	0.072793	PPP2R5A, PPFIA1, TMBIM1	962	8	16792	6.54574	1	0.937261	74.8472
GOTERM_BP_DIRECT	GO:0043304~regulation of mast cell degranulation	3	0.277264	0.072793	UNC13D, STXBP2, FES	962	8	16792	6.54574	1	0.937261	74.8472
GOTERM_BP_DIRECT	GO:1903214~regulation of protein targeting to mitochondrion	3	0.277264	0.072793	SREBF1, PARL, ATPIF1	962	8	16792	6.54574	1	0.937261	74.8472
GOTERM_BP_DIRECT	GO:0031659~positive regulation of cyclin-dependent protein serine/threonine kinase activity involved in G1/S transition of mitotic cell cycle	3	0.277264	0.072793	AKT1, PIM1, ADAM17	962	8	16792	6.54574	1	0.937261	74.8472
GOTERM_BP_DIRECT	GO:0030225~macrophage differentiation	4	0.369686	0.0802749	CDC42, EIF2AK1, SPI1, SIRT1	962	18	16792	3.87896	1	0.951828	78.3065
GOTERM_BP_DIRECT	GO:0002690~positive regulation of leukocyte chemotaxis	4	0.369686	0.0802749	CXCL5, GPSM3, ADAM17, PF4V1	962	18	16792	3.87896	1	0.951828	78.3065
GOTERM_BP_DIRECT	GO:0031293~membrane protein intracellular domain proteolysis	4	0.369686	0.0802749	NCSTN, ADAM17, NFKB1, MBTPS1	962	18	16792	3.87896	1	0.951828	78.3065
GOTERM_BP_DIRECT	GO:0034142~toll-like receptor 4 signaling pathway	4	0.369686	0.0802749	NFKBIA, PIK3AP1, ITGB2, ITGAM	962	18	16792	3.87896	1	0.951828	78.3065
GOTERM_BP_DIRECT	GO:0071901~negative regulation of protein serine/threonine kinase activity	4	0.369686	0.0802749	YWHAG, CDKN2D, CDK5RAP3, CIB1	962	18	16792	3.87896	1	0.951828	78.3065
GOTERM_CC_DIRECT	GO:0005829~cytosol	249	23.0129	1.33472e-07	SCPEP1, AIF1, SRP68, LSM7, VPS52, PPCS, CDC16, DCPS, APP, KIFAP3, DDAH2, MAP2K5, DBNL, PIK3CD, GSTT1, OPTN, MARK3, DCTN4, NCAPD2, PGM5, TACSTD2, MAPK3, UBL4A, NUP43, IQCB1, CDK5R1, GSDMB, GSDMD, UBA7, NFKBIA, HSPA1A, OAS1, HSPA1B, ASL, DAAM1, EPHB4, ANGEL1, BANF1, ARG1, RILPL2, ASPSCR1, OSBPL5, SRP54, PCNT, LGALS8, UAP1L1, ARFIP1, CRYZ, UPF3A, OASL, CCT8, PLA2G4C, CLTCL1, MYBPC3, NFKB1, CD151, DA…	1012	3315	18224	1.35263	7.92794e-05	7.92794e-05	0.000196857
GOTERM_CC_DIRECT	GO:0016020~membrane	174	16.0813	8.36829e-07	CAST, ADCY3, PLXNA3, SLC22A18, PPP2R5A, PRR11, ADCY6, VPS52, IL15, TNFSF12, ANKLE2, ST3GAL1, IGHMBP2, RNF141, DHX38, CIB1, SLC12A9, MED12, PSD4, HLA-E, CHPT1, IL11RA, PKD2L1, HLA-F, NCAPD2, UNC13D, SCYL1, VAMP8, TACSTD2, MED16, UBL4A, LCLAT1, VAMP2, AMFR, EXT2, STK16, SRI, ORAI2, PAM, CAV2, CDK5R1, ARFGAP3, LST1, ME2, GNAI3, SFXN4, ABCA2, ITGB2, DAAM1, XAB2, FIS1, SLC11A1, EIF3D, RILPL2, CSE1L, I…	1012	2200	18224	1.42426	0.000496953	0.000248508	0.00123423
GOTERM_CC_DIRECT	GO:0005764~lysosome	33	3.04991	1.01799e-06	SGSH, C9ORF72, ARSD, ZC3HAV1, USP4, KIAA1324, PPT2, ABCA2, FLCN, SRC, SLC11A1, AP3M1, RNASET2, CAT, HLA-DOB, RAB27A, VPS18, HYAL3, GIMAP5, RNASE2, NAPSA, CTSS, CD63, CTSW, CTSK, LAMP2, UNC13D, GLA, GAA, VAMP4, CTSC, LRRK2, CTSH	1012	226	18224	2.62947	0.000604504	0.000201542	0.00150142
GOTERM_CC_DIRECT	GO:0005739~mitochondrion	110	10.1664	2.2162e-05	FASTKD3, SEPT4, RAD51C, GRPEL2, DCPS, CISD1, MRPL32, DDAH2, MRPL34, DHX32, MTO1, MRPL35, RPUSD4, CECR5, BCL2L13, NME6, NME4, MRPS18B, CLPP, MAPK3, ATPIF1, LRRK2, TRIM39, SRI, OLFM4, ME2, OAS1, HSPA1A, HSPA1B, MTIF2, ACAT1, MTIF3, SRC, FIS1, BLOC1S2, COX6B1, LIAS, LIPT1, DCAKD, IREB2, MUL1, NDFIP2, GLYCTK, USMG5, GLS, RHOT1, FOXRED1, DUT, ATP5D, KYNU, BCKDK, VARS2, AMT, ECHDC2, NFKB1, ACOT9, AKT1,…	1012	1331	18224	1.48826	0.0130781	0.00328568	0.0326816
GOTERM_CC_DIRECT	GO:0005737~cytoplasm	347	32.0702	4.14434e-05	RBPMS2, HMGN1, ADCY3, RAD51C, AIF1, PPP2R5A, PRR11, SRP68, PTPN22, MED22, CDC16, ACBD6, DCPS, APP, DHX38, DDAH2, DHX32, MAP2K5, ZNF641, DBNL, LRRC6, PIM1, UBR3, PARP10, OPTN, DCTN4, VASH1, ERMAP, NCAPD2, EIF2AK1, SCYL1, PRDM4, TAGLN, UBL4A, COASY, CDK5R1, GNAI3, ELL, CRIPT, NFKBIA, HSPA1A, OAS1, HSPA1B, ASL, POMC, DAAM1, BANF1, TIPRL, DTD1, NR1H2, ARG1, TMEM50A, RILPL2, WDR55, VRK3, UBASH3B, HNRN…	1012	5222	18224	1.19662	0.0243174	0.00491148	0.0611072
GOTERM_CC_DIRECT	GO:0070062~extracellular exosome	199	18.3919	0.000142	SCPEP1, PPCS, CD53, N4BP2L2, APP, PLOD1, KIFAP3, OSCAR, VNN1, CFD, DDAH2, ADAM9, RAB27A, DBNL, SLC12A9, GSTT1, SERPING1, MARK3, TACSTD2, MAPK3, EXT2, IQCB1, COASY, OLFM4, GNAI3, PPT2, ASL, EPHB4, ACAT1, BANF1, ARG1, RILPL2, PTGR1, GUSB, LGALS8, CD63, SERPINI1, CRYZ, ARF3, PI3, CCT8, TPRG1L, H3F3B, CLTCL1, SGSH, TAF1B, DPP3, RTN4, ARSD, SLC15A2, NAAA, MITD1, GPX1, DIP2B, GPX4, SERPINA1, SLC22A5, K…	1012	2811	18224	1.27484	0.0808943	0.0139607	0.209231
GOTERM_CC_DIRECT	GO:0005743~mitochondrial inner membrane	44	4.06654	0.000237419	ATP5D, SFXN4, PTPMT1, ATP5G1, ACAT1, ALDH3A2, SRC, NDUFB2, CDS2, PARL, ATP5S, SLC25A29, COX6B1, MRPL18, LETMD1, MRPL32, MRPL34, SCO2, OMA1, SCO1, ACSL5, MRPL35, MRPL4, SHMT2, NDUFA2, IMMT, NDUFA6, TMEM126B, MRPS7, CPT1A, SOD2, DHRS1, NME4, ACADVL, MRPL21, CYP27A1, MRPS18B, FOXRED1, ATP5A1, SPNS1, LRRK2, SLC25A16, MRPL43, RDH13	1012	441	18224	1.79671	0.131548	0.0199474	0.349596
GOTERM_CC_DIRECT	GO:0005654~nucleoplasm	191	17.6525	0.00105571	EIF6, HMGN1, RAD51C, SEPT4, SURF6, LSM7, MORF4L2, MED23, IL15, CDC16, MAF1, DCPS, IMP3, DHX38, PACSIN2, TIA1, CDKN2D, U2AF1, CIB1, H1F0, MCM3AP, ZNF641, ENC1, MED12, ARID1A, PARP10, OPTN, ARNTL, PPP1CB, NCAPD2, PSMA2, HIF1A, MRPS18B, MED16, MAPK3, TGIF1, DNTTIP1, PIAS1, UBA52, SRI, IQCB1, COASY, CDK5R1, BLM, ELL, GSDMD, UBA7, HSPA1A, ZNRD1, HSPA1B, RIOK1, MTIF2, XAB2, BANF1, ARNT, DAZAP1, NR1H2, …	1012	2784	18224	1.23546	0.466033	0.0754311	1.54581
GOTERM_CC_DIRECT	GO:0031093~platelet alpha granule lumen	10	0.924214	0.003048	ORM1, VWF, APP, SERPING1, SERPINA1, CFD, QSOX1, ORM2, SRGN, TIMP1	1012	55	18224	3.27416	0.836881	0.182476	4.40248
GOTERM_CC_DIRECT	GO:0043231~intracellular membrane-bounded organelle	47	4.34381	0.00477456	VPS29, GLTSCR2, ABCA7, CLUAP1, TAF1C, CDK5R1, PLXNA3, ME2, SFXN4, PPT2, MITD1, MAF1, TIPRL, ALDH3A2, APP, SLC35B1, MAK16, PACSIN2, TRIM69, CASP7, CC2D1B, CAT, QSOX1, ASPSCR1, STX2, GUSB, ZDHHC7, RUFY1, NDFIP2, CTSS, ARNTL, CHPT1, NLRP2, MANBA, PKD2L1, UPF3A, ATP13A1, RABEP1, GTF2F1, GRN, ZDHHC13, CLEC7A, VAMP2, SCP2, SEC23B, PTAFR, MGST2	1012	558	18224	1.51679	0.941742	0.24745	6.81545
GOTERM_CC_DIRECT	GO:0005615~extracellular space	97	8.96488	0.00628216	UTS2, IL16, TNFSF12, IL15, APP, CFD, VNN3, ADAM9, SEMG1, GNLY, IL25, SERPING1, NAPSA, VASH1, CBLN3, TNFAIP6, THBD, TACSTD2, CSTA, LRRK2, UBA52, PAM, OLFM4, GSDMD, SSH2, TIMP2, PF4V1, POMC, ITGAM, TIMP1, ARG1, FKRP, OLFM1, PLTP, SRGN, MUC1, EEF1A1, GUSB, LGALS8, SERPINI1, CD63, LCN1, LAMP2, APOL1, CXCL16, MERTK, C9ORF72, COPA, HEXB, HP, ANG, IL4R, SERPINA1, CAT, NRG1, STX2, LYZ, CTSS, CLIC1, CTSW,…	1012	1347	18224	1.29678	0.976326	0.288448	8.87586
GOTERM_CC_DIRECT	GO:0043202~lysosomal lumen	12	1.10906	0.0071904	SGSH, LAMP2, GLA, NAAA, GUSB, RNASET2, HEXB, GAA, PPT2, CTSS, FUCA1, MANBA	1012	85	18224	2.54229	0.986247	0.300375	10.0965
GOTERM_CC_DIRECT	GO:0005913~cell-cell adherens junction	30	2.77264	0.00741372	RTN4, CAST, ZC3HAV1, VAPA, STK38, EIF5, HSPA1A, HSPA1B, SRC, LARP1, EZR, SLK, PACSIN2, CNN2, CCS, ZYX, TES, DBNL, S100P, FLOT1, ANXA1, ARFIP1, CLIC1, VASP, PGM5, SCYL1, CCT8, HIST1H3D, HIST1H3E, TJP2	1012	323	18224	1.67256	0.987968	0.288238	10.3944
GOTERM_CC_DIRECT	GO:0005794~Golgi apparatus	66	6.09982	0.00743365	GNPTG, ADCY3, ZC3HAV1, KIAA1324, VPS52, MAN1B1, IL15, FES, ST3GAL1, APP, PRMT5, KIFAP3, ATF6B, ATP8B2, SERPINA1, CAT, LEPROT, SAR1A, RAB27A, CIB1, H1F0, STX6, KDELR2, PIK3C2A, PICK1, ZDHHC7, MINK1, OPTN, PARP10, NLRP2, CBLN3, FAM134B, PRKD2, SCYL1, XPR1, ZDHHC13, MAPK3, VAMP4, LRRK2, EXT2, SEC23B, CAV2, ABCA7, ARFGAP3, GNAI3, LST1, ZDHHC18, MPPE1, SYN1, AP3M1, TRIM69, SEC16A, FKRP, QSOX1, INPP5B,…	1012	863	18224	1.3772	0.98811	0.271361	10.4209
GOTERM_CC_DIRECT	GO:0005801~cis-Golgi network	8	0.739372	0.00777921	FAM134B, KDELR2, MPPE1, SCYL1, LIMK2, ANGEL1, GOLGB1, MAP6D1	1012	42	18224	3.43008	0.990332	0.266011	10.8798
GOTERM_CC_DIRECT	GO:0016605~PML body	13	1.20148	0.00794464	NBN, BLM, TRIM27, UBE2I, ARNTL, SIRT1, DAXX, RPA2, MAX, RPAIN, PIAS1, CHFR, TP53INP1	1012	98	18224	2.3888	0.991244	0.256304	11.0987
GOTERM_CC_DIRECT	GO:0005759~mitochondrial matrix	30	2.77264	0.00875724	ATP5D, GRPEL2, COASY, BCKDK, ME2, AMT, PDSS1, ACAT1, TK2, ACOT9, GPX1, TFAM, LIAS, KIAA0391, LIPT1, SCO2, ETFA, ALKBH7, NUDT2, SHMT2, CREB1, CBR4, SOD2, ACADVL, NME4, CYP27A1, GLS, CLPP, ATP5A1, LRRK2	1012	327	18224	1.6521	0.994618	0.264596	12.1666
GOTERM_CC_DIRECT	GO:0031982~vesicle	15	1.38632	0.0115547	MUC1, PRKCZ, VAPA, PIK3C2A, TSPAN4, ANXA1, CLIC1, MIF, AKT1, KCNN4, EZR, VAMP8, VAMP2, SPNS1, CIB1	1012	128	18224	2.1103	0.998996	0.318545	15.7525
GOTERM_CC_DIRECT	GO:0005634~nucleus	334	30.8688	0.0121047	HMGN1, RAD51C, ZNF630, AIF1, PPP2R5A, PRR11, PTPN22, CDC16, HMGN4, DCPS, N4BP2L2, DHX38, ZFP90, CLK4, MAP2K5, H1F0, ZNF641, PIM1, MED12, PARP10, OPTN, BCL2L13, DCTN4, NCAPD2, MED19, ZFP82, SPAG7, SCYL1, PRDM4, TACSTD2, MED16, MAPK3, UBL4A, TGIF1, PIAS1, AMFR, ZNF613, ZNF614, CDK5R1, ELL, CRIPT, TDRD9, UBA7, STK17B, NFKBIA, OAS1, ZNF514, XAB2, BANF1, ANGEL1, UHMK1, DTD1, NR1H2, ARG1, ZNF225, VRK3,…	1012	5415	18224	1.11074	0.999278	0.316645	16.4413
GOTERM_CC_DIRECT	GO:0005768~endosome	22	2.03327	0.0138412	VPS29, TM9SF2, C9ORF72, PRKCZ, FLOT1, ANXA1, TRIM27, DSCR3, ABCA2, IL15, ATP6V0B, RAB11FIP4, APP, DYSF, EZR, RABEP1, SDCCAG3, VAMP4, TOM1, LEPROT, LRRK2, VPS28	1012	225	18224	1.76077	0.999746	0.338969	18.5816
GOTERM_CC_DIRECT	GO:0005762~mitochondrial large ribosomal subunit	8	0.739372	0.0159454	MRPL4, MRPL21, MRPL18, MRPL32, MRPL34, MRPL43, MRPL35, NSUN4	1012	48	18224	3.00132	0.999929	0.365337	21.1066
GOTERM_CC_DIRECT	GO:0005770~late endosome	14	1.2939	0.0178435	VPS29, VPS18, ZC3HAV1, KIAA1324, CD63, SRC, SLC11A1, LAMP2, UNC13D, DYSF, MAP1LC3A, MAPK3, CLTCL1, RAB27A	1012	122	18224	2.06648	0.999977	0.384995	23.3215
GOTERM_CC_DIRECT	GO:0005925~focal adhesion	33	3.04991	0.0182192	TRIOBP, CAV2, TSPAN4, SRP68, PPFIA1, FHL3, FHL2, HSPA1A, HSPA1B, FES, CD151, CD9, CDC42, EZR, PACSIN2, TEK, RPL8, SNTB2, CNN2, CAT, ZYX, TES, ADAM9, FLOT1, ANXA1, PALLD, PPP1CB, VASP, NCSTN, YWHAG, PGM5, MAPK3, ADAM17	1012	391	18224	1.51985	0.999982	0.378034	23.753
GOTERM_CC_DIRECT	GO:0001891~phagocytic cup	5	0.462107	0.0187036	ABCA7, TNF, AIF1, CDC42SE2, ANXA1	1012	19	18224	4.73892	0.999987	0.373307	24.306
GOTERM_CC_DIRECT	GO:0005753~mitochondrial proton-transporting ATP synthase complex	5	0.462107	0.0264598	ATP5D, USMG5, ATPIF1, ATP5A1, ATP5G1	1012	21	18224	4.2876	1	0.471204	32.6663
GOTERM_CC_DIRECT	GO:1990111~spermatoproteasome complex	3	0.277264	0.0274815	PSME4, PSMB8, PSMB9	1012	5	18224	10.8047	1	0.47093	33.7011
GOTERM_CC_DIRECT	GO:0033093~Weibel-Palade body	3	0.277264	0.0274815	VWF, UNC13D, RAB27A	1012	5	18224	10.8047	1	0.47093	33.7011
GOTERM_CC_DIRECT	GO:0031088~platelet dense granule membrane	3	0.277264	0.0274815	LAMP2, ABCC4, CD63	1012	5	18224	10.8047	1	0.47093	33.7011
GOTERM_CC_DIRECT	GO:0005635~nuclear envelope	16	1.47874	0.0311127	RTN4, SREBF1, PRKCZ, SLC22A18, NUP85, UBE2I, CLIC1, SIRT1, NDEL1, CSE1L, NUP210, MAPK3, TOR1B, PLA2G4C, NUP43, MGST2	1012	159	18224	1.81212	1	0.501102	37.2599
GOTERM_CC_DIRECT	GO:0005786~signal recognition particle, endoplasmic reticulum targeting	3	0.277264	0.0397224	SRP14, SRP54, SRP68	1012	6	18224	9.00395	1	0.576785	44.9989
GOTERM_CC_DIRECT	GO:0032588~trans-Golgi network membrane	10	0.924214	0.0401391	STX6, APP, RAB31, VPS52, VAMP4, HLA-DPB1, ARFIP1, AP4B1, TMEM79, LLGL1	1012	83	18224	2.16963	1	0.567908	45.3499
GOTERM_CC_DIRECT	GO:0005765~lysosomal membrane	23	2.12569	0.0524653	VPS18, GNAI3, FLOT1, KIAA1324, ABCA2, TMBIM1, CD63, SIDT2, DAGLB, NCSTN, LNPEP, LAMP2, BLOC1S2, VAMP8, AP3M1, GAA, MCOLN1, HLA-DPB1, SPNS1, CLCN6, HLA-DOB, UBA52, TMEM79	1012	274	18224	1.51161	1	0.65598	54.8349
GOTERM_CC_DIRECT	GO:0005783~endoplasmic reticulum	58	5.36044	0.0535328	RTN4, CAST, VAPA, SRP68, MAN1B1, PRKCSH, SSR1, PLOD1, SERAC1, KIFAP3, SLC35D3, ERAP2, SERPINA1, CAT, GPX7, SAR1A, IFNGR2, AGPAT1, CIB1, KDELR2, NLRP3, VASH1, PKD2L1, SRPK1, MCTP1, HLA-F, CBLN3, DHRS1, ZDHHC13, ORMDL3, FCRLB, LRRK2, EXT2, SEC23B, CLN6, SCAPER, OAS1, UBAC2, ANGEL1, TMEM50B, FIS1, MPPE1, TMEM50A, TOR1B, MR1, OLFM1, ACSL5, SREBF1, SOAT1, TMC6, NDFIP2, CRIPAK, NCSTN, VWF, P2RY13, PLEK…	1012	828	18224	1.26142	1	0.651541	55.5796
GOTERM_CC_DIRECT	GO:0048471~perinuclear region of cytoplasm	45	4.15896	0.0564465	STK16, CAV2, PAM, RAD51C, PRKCZ, CDK5R1, OLFM4, VAPA, AIF1, MRVI1, VPS52, PTPN22, HSPA1A, HSPA1B, TNFSF12, MAF1, ANGEL1, SRC, LNPEP, APP, EZR, SLK, HIF1AN, PSTPIP1, THBS3, CIB1, ASPSCR1, STX6, UPF2, PICK1, NDFIP2, CLIC1, CDC5L, OPTN, KAT5, RAB11FIP4, TRIM37, VAMP8, ARF3, TSTD1, FBXL5, KPTN, VAMP2, AMFR, SEC23B	1012	621	18224	1.30492	1	0.659902	57.5543
GOTERM_CC_DIRECT	GO:0030426~growth cone	12	1.10906	0.0572627	IGHMBP2, ORAI2, CDK5R1, ANG, TMOD2, GDPD5, KPTN, AMFR, TIMP2, PALLD, LRRK2, CIB1	1012	116	18224	1.86289	1	0.654035	58.0926
GOTERM_CC_DIRECT	GO:0030176~integral component of endoplasmic reticulum membrane	11	1.01664	0.0628337	RTN4, FAM134B, SLC35B1, SLC37A3, TAP2, TAP1, ATF6B, DHRS9, SPCS1, AMFR, ANKLE2	1012	104	18224	1.90468	1	0.678174	61.6004
GOTERM_CC_DIRECT	GO:0005777~peroxisome	11	1.01664	0.0628337	TRIM37, FIS1, AMACR, PEX6, MUL1, CAT, SCP2, PEX11G, PHYH, ALDH3A2, PEX7	1012	104	18224	1.90468	1	0.678174	61.6004
GOTERM_CC_DIRECT	GO:0005761~mitochondrial ribosome	5	0.462107	0.0668485	MRPL18, MRPL32, MRPL34, MRPL43, MRPL35	1012	28	18224	3.2157	1	0.690938	63.9565
GOTERM_CC_DIRECT	GO:0005884~actin filament	8	0.739372	0.0677472	VPS18, EZR, AIF1, TEK, TPM2, PALLD, TPM1, SRC	1012	65	18224	2.21636	1	0.685728	64.4652
GOTERM_CC_DIRECT	GO:0044754~autolysosome	3	0.277264	0.0688894	LAMP2, MAP1LC3A, LRRK2	1012	8	18224	6.75296	1	0.68206	65.1019
GOTERM_CC_DIRECT	GO:0072559~NLRP3 inflammasome complex	3	0.277264	0.0688894	CASP5, GSDMD, NLRP3	1012	8	18224	6.75296	1	0.68206	65.1019
GOTERM_CC_DIRECT	GO:0031201~SNARE complex	7	0.64695	0.0720126	STX6, STX2, VAMP8, VAMP4, STXBP2, VAMP2, VAMP1	1012	53	18224	2.3784	1	0.689092	66.7891
GOTERM_CC_DIRECT	GO:0005819~spindle	12	1.10906	0.0728912	RAB11FIP4, AKT1, NDEL1, RPS6KA2, PSRC1, NUP85, CDC16, CLTCL1, CTDP1, PPP2R3C, ATM, MAP2K5	1012	121	18224	1.78591	1	0.684227	67.2499
GOTERM_CC_DIRECT	GO:0005789~endoplasmic reticulum membrane	59	5.45287	0.0735786	RTN4, COPA, SEC31B, VAPA, VKORC1L1, LRRC8C, MRVI1, LRRC8D, CLSTN1, MAN1B1, LSS, ANKLE2, SSR1, CDS2, CDC42, TMEM147, PLOD1, PIGF, ATF6B, ATP8B2, ERAP2, IFNGR2, HPD, AGPAT1, KDELR2, DHRS9, YIF1B, PIGP, RDH5, LCLAT1, MOSPD3, ORMDL3, AMFR, EXT2, SEC23B, CLN6, SRI, HSD3B7, UBAC2, ALDH3A2, CEPT1, TAP2, NUP210, SEC16A, TAP1, MR1, ACSL5, SREBF1, SOAT1, OSBPL5, TMC6, TMEM110, P4HTM, APOL2, ATP13A1, SPCS1,…	1012	862	18224	1.23256	1	0.678554	67.6062
GOTERM_CC_DIRECT	GO:0001725~stress fiber	7	0.64695	0.0774064	PGM5, TEK, FHL3, CNN2, ZYX, DAAM1, TPM1	1012	54	18224	2.33436	1	0.688772	69.5251
GOTERM_CC_DIRECT	GO:0005840~ribosome	15	1.38632	0.0779925	RPL36A, MRPL4, SRP68, SF1, MRPS7, MRPL21, MRPS18B, RPS6KA2, RPL8, MRPL18, MRPL32, UBA52, MRPL43, MRPL34, MRPL35	1012	166	18224	1.62722	1	0.682865	69.8095
GOTERM_MF_DIRECT	GO:0005515~protein binding	601	55.5453	3.01303e-10	RBPMS2, SURF6, PPP2R5A, LSM7, VPS52, MED23, MED22, ANKLE2, SSR1, TMEM147, APP, DHX38, CLK4, DDAH2, DHX32, RAB27A, ADAM9, MAP2K5, C15ORF57, H1F0, LRRC6, PIK3CD, MED12, SERPING1, MIIP, MARK3, BCL2L13, NCAPD2, NME4, MED19, UNC13D, TAGLN, MED16, MAPK3, UBL4A, TGIF1, ZNHIT3, ORAI2, ZNF614, GNAI3, UBA7, NFKBIA, HSPA1A, HSPA1B, DAAM1, ASL, MTIF3, XAB2, UBASH3B, YEATS4, PCNT, FOXRED2, TMEM110, TFCP2, USF…	974	8785	16881	1.18569	3.19683e-07	3.19683e-07	4.79642e-07
GOTERM_MF_DIRECT	GO:0004674~protein serine/threonine kinase activity	39	3.60444	0.000547279	STK16, PRKCZ, BCKDK, STK38, CAMK2G, STK17B, BRSK1, RIOK1, UHMK1, CAMKK2, AKT1, ADCK1, ADCK2, SLK, SBK1, VRK3, CLK4, CDK10, MASTL, MAP2K5, CSNK1G1, LIMK2, PIM1, CSNK2B, MINK1, MARK3, ATM, SRPK1, PRKCB, MAST3, PRKD2, CDKL1, RPS6KA2, MAPK14, MAPK3, LRRK2, NRBP2, CAMK1D, MAP3K11	974	376	16881	1.79769	0.440562	0.252044	0.867663
GOTERM_MF_DIRECT	GO:0004602~glutathione peroxidase activity	6	0.554529	0.00590689	GSTM2, GPX1, GPX4, GSTT1, GPX7, MGST2	974	21	16881	4.95189	0.998137	0.876962	8.99995
GOTERM_MF_DIRECT	GO:0005102~receptor binding	33	3.04991	0.00756694	SRI, UTS2, C5, HSPA1A, HSPA1B, CNPY4, TNFSF12, POMC, SRC, MIF, FIS1, GSTM2, APP, ANG, CAT, LEPROT, NRG1, TYROBP, TNFSF4, GUSB, PICK1, AMACR, ANXA1, CNPY3, DECR2, CSNK2B, TRIM24, HLA-E, HLA-F, APOL2, GLA, SEMA4D, SCP2	974	353	16881	1.62024	0.999684	0.866648	11.3891
GOTERM_MF_DIRECT	GO:0004439~phosphatidylinositol-4,5-bisphosphate 5-phosphatase activity	4	0.369686	0.0085897	SYNJ2, INPP5E, PTPMT1, INPP5B	974	8	16881	8.66581	0.999894	0.839684	12.8317
GOTERM_MF_DIRECT	GO:0004540~ribonuclease activity	6	0.554529	0.00887818	RNASE2, RNASE3, ANG, RNASE4, RNASET2, SMG7	974	23	16881	4.52129	0.999922	0.7934	13.2346
GOTERM_MF_DIRECT	GO:0042802~identical protein binding	60	5.54529	0.00930101	IER5, MYBPC3, NFKB1, UHRF1BP1, AKT1, CDC42, GSTM3, APP, SLK, PACSIN2, SERPINA1, PIK3AP1, NQO1, CASP2, MRI1, FOXJ2, PICK1, LYZ, SF1, OPTN, PKD2L1, NDEL1, CLPP, CTSC, LRRK2, TRIM39, MAP3K11, SRI, TNF, ACCS, USP4, FHL2, NFKBIA, DAAM1, ASL, NECAB2, CLDN15, STAT6, RILPL2, UBASH3B, GSTO2, TMEM79, TYROBP, ZBTB48, SHMT2, CREB1, TRIM27, CSNK2B, MUL1, SIRT1, AGER, CPT1A, SOD2, VWF, JMJD6, MRFAP1L1, TPRG1L,…	974	749	16881	1.38838	0.999951	0.757406	13.822
GOTERM_MF_DIRECT	GO:0017159~pantetheine hydrolase activity	3	0.277264	0.00957516	VNN1, VNN2, VNN3	974	3	16881	17.3316	0.999963	0.720855	14.2008
GOTERM_MF_DIRECT	GO:0030942~endoplasmic reticulum signal peptide binding	3	0.277264	0.00957516	SRP14, SRP54, SRP68	974	3	16881	17.3316	0.999963	0.720855	14.2008
GOTERM_MF_DIRECT	GO:0005524~ATP binding	108	9.98152	0.0108052	ADCY3, RAD51C, STK38, ADCY6, INO80, IGHMBP2, NLRC5, DHX38, CLK4, DHX32, MAP2K5, CSNK1G1, PIK3CD, PIM1, MARK3, NME6, NME4, CDKL1, EIF2AK1, SCYL1, MAPK3, LRRK2, NRBP2, STK16, COASY, ABCA7, BLM, TDRD9, UBA7, STK17B, OAS1, ABCA2, HSPA1A, HSPA1B, RIOK1, EPHB4, TK2, UHMK1, SRC, VRK3, SBK1, TEK, DCAKD, ABCG4, ATM, GLYCTK, DNA2, OASL, ATP13A1, CCT8, MERTK, CLCN6, PIP4K2C, ATP5D, BCKDK, VARS2, PEX6, FES, …	974	1495	16881	1.25205	0.99999	0.722168	15.8814
GOTERM_MF_DIRECT	GO:0004364~glutathione transferase activity	7	0.64695	0.0139394	GSTM1, GSTM2, GSTM3, GSTT1, GSTO2, CLIC1, MGST2	974	35	16881	3.46632	1	0.774487	20.0254
GOTERM_MF_DIRECT	GO:0098641~cadherin binding involved in cell-cell adhesion	27	2.49538	0.0170602	CAST, RTN4, ZC3HAV1, VAPA, STK38, EIF5, HSPA1A, HSPA1B, SRC, LARP1, EZR, SLK, PACSIN2, CCS, CNN2, TES, DBNL, S100P, ANXA1, ARFIP1, CLIC1, VASP, SCYL1, CCT8, HIST1H3D, HIST1H3E, TJP2	974	290	16881	1.61363	1	0.809809	23.9609
GOTERM_MF_DIRECT	GO:0019904~protein domain specific binding	21	1.94085	0.0172823	PRKCZ, DBNL, CTBP1, E2F4, GNAI3, VAPA, GUSB, PICK1, MED12, CSNK2B, ARFIP1, MITD1, ANGEL1, LAMP2, YWHAG, YWHAH, EZR, PIAS1, CASP2, TJP2, RAB27A	974	208	16881	1.74983	1	0.785919	24.234
GOTERM_MF_DIRECT	GO:0019899~enzyme binding	30	2.77264	0.0176085	IQCB1, NFKBIA, HSPA1A, HSPA1B, DAXX, ACAT1, BANF1, SRC, PEX7, AKT1, GSTM1, N4BP2L2, GSTM2, RPA2, APP, GSTM3, CAT, CASP2, CREB1, PICK1, UBE2I, USF1, SIRT1, LAMP2, HIF1A, YWHAH, MAPK14, PIAS1, CPSF1, CBS	974	333	16881	1.56141	1	0.765412	24.6334
GOTERM_MF_DIRECT	GO:0046966~thyroid hormone receptor binding	6	0.554529	0.0176154	OASL, PRMT2, MED16, MED12, NCOR1, ZNHIT3	974	27	16881	3.85147	1	0.739954	24.6418
GOTERM_MF_DIRECT	GO:0046978~TAP1 binding	3	0.277264	0.0184195	TAP2, TAP1, HLA-F	974	4	16881	12.9987	1	0.731532	25.6178
GOTERM_MF_DIRECT	GO:0003779~actin binding	26	2.40296	0.0184276	TNNC2, SSH2, MYBPC3, FHL3, INO80, DAAM1, TPM2, TPM1, EZR, SYN1, ANG, SNTB2, CNN2, PSTPIP2, IPP, DBNL, VPS18, ENC1, PALLD, VASP, YWHAH, NRAP, TAGLN, TMOD2, KPTN, LRRK2	974	278	16881	1.62094	1	0.708693	25.6275
GOTERM_MF_DIRECT	GO:0008234~cysteine-type peptidase activity	7	0.64695	0.0204965	CASP5, CTSK, CASP7, CTSC, CTSS, CTSH, CTSW	974	38	16881	3.19267	1	0.725421	28.0841
GOTERM_MF_DIRECT	GO:0042288~MHC class I protein binding	5	0.462107	0.0212275	CD244, TAP1, ATP5A1, HLA-E, PILRB	974	19	16881	4.56095	1	0.717681	28.9337
GOTERM_MF_DIRECT	GO:0003743~translation initiation factor activity	9	0.831793	0.0231933	EIF6, EIF3D, EIF4EBP2, EIF2AK1, EIF1AY, EIF5, MTIF2, MTIF3, EIF4E2	974	61	16881	2.55712	1	0.730293	31.1722
GOTERM_MF_DIRECT	GO:0042623~ATPase activity, coupled	4	0.369686	0.0283935	CCT8, PEX6, HSPA1A, HSPA1B	974	12	16881	5.77721	1	0.783047	36.7791
GOTERM_MF_DIRECT	GO:0004784~superoxide dismutase activity	3	0.277264	0.0295335	CCS, NQO1, SOD2	974	5	16881	10.399	1	0.780109	37.9497
GOTERM_MF_DIRECT	GO:0002020~protease binding	12	1.10906	0.0308324	SRI, VWF, TNF, TRIP4, SERPINB6, SELL, FLOT1, SERPINA1, CSTA, TIMP2, MBP, TIMP1	974	101	16881	2.0592	1	0.779171	39.2586
GOTERM_MF_DIRECT	GO:0004175~endopeptidase activity	8	0.739372	0.0345143	NCSTN, PARL, TPP2, CPNE1, HTRA4, ERAP2, NAPSA, CTSH	974	54	16881	2.56765	1	0.802158	42.8298
GOTERM_MF_DIRECT	GO:0045028~G-protein coupled purinergic nucleotide receptor activity	4	0.369686	0.0431294	P2RY12, P2RY13, P2RY11, PTAFR	974	14	16881	4.95189	1	0.857586	50.4317
GOTERM_MF_DIRECT	GO:0004532~exoribonuclease activity	4	0.369686	0.0431294	EXOSC10, DCPS, EXOSC9, EXOSC7	974	14	16881	4.95189	1	0.857586	50.4317
GOTERM_MF_DIRECT	GO:0005215~transporter activity	19	1.75601	0.0441638	ATP5D, ABCA7, SLC12A9, SLC22A18, NUP88, SLC15A2, ABCA2, STARD10, ATP5G1, ATP6V0B, SLC11A1, SYN1, SLC23A3, PACSIN2, TAP2, TAP1, CPNE1, FABP2, AP4B1	974	202	16881	1.6302	1	0.852947	51.2779
GOTERM_MF_DIRECT	GO:0005080~protein kinase C binding	7	0.64695	0.0473225	AKT1, YWHAG, PICK1, PRKCSH, SRC, PRKCB, ADAM9	974	46	16881	2.63742	1	0.861697	53.7787
GOTERM_MF_DIRECT	GO:0097110~scaffold protein binding	7	0.64695	0.0563516	CASP5, CAV2, CRIPT, MAPK3, NLGN3, TREM1, SRC	974	48	16881	2.52753	1	0.897639	60.2803
GOTERM_MF_DIRECT	GO:0008469~histone-arginine N-methyltransferase activity	3	0.277264	0.0574344	PRMT2, PRMT5, PRMT6	974	7	16881	7.42784	1	0.893685	60.9997
GOTERM_MF_DIRECT	GO:0008312~7S RNA binding	3	0.277264	0.0574344	SRP14, SRP54, SRP68	974	7	16881	7.42784	1	0.893685	60.9997
GOTERM_MF_DIRECT	GO:0004197~cysteine-type endopeptidase activity	8	0.739372	0.0604437	CASP5, CTSK, CASP7, CTSC, CTSS, CTSH, CASP2, CTSW	974	61	16881	2.273	1	0.897824	62.9353
GOTERM_MF_DIRECT	GO:0030246~carbohydrate binding	18	1.66359	0.0606948	SELL, LGALS8, SIGLEC14, ASGR2, GALM, MAN2C1, CD93, CLEC12A, CLEC4E, CLEC3B, H6PD, SIGLEC5, CLEC12B, FCN1, GAA, CLEC4C, CLEC4D, CLEC7A	974	196	16881	1.59168	1	0.89079	63.0927
GOTERM_MF_DIRECT	GO:0048037~cofactor binding	4	0.369686	0.0609523	HIF1AN, UROS, ACLY, PHYH	974	16	16881	4.33291	1	0.883798	63.2534
GOTERM_MF_DIRECT	GO:0016301~kinase activity	21	1.94085	0.0648377	CDK5R1, BCKDK, PIK3C2A, PIK3CD, CSNK2B, PRKCSH, PKIA, SRC, TK2, AKT1, ADCK2, PACSIN2, RPS6KA2, CDKN2D, CLK4, MAPK3, CDK10, MASTL, CERK, LRRK2, MAP3K11	974	241	16881	1.51022	1	0.891677	65.6005
GOTERM_MF_DIRECT	GO:0016491~oxidoreductase activity	18	1.66359	0.0704323	PTGR1, FOXRED2, OSGIN2, CBR4, CRYZ, ALDH3A2, MTRR, DHRS7, DHRS1, ADI1, BLVRA, ALDH1A1, PIGF, FOXRED1, GSTO2, MTO1, RDH13, ETFA	974	200	16881	1.55985	1	0.90446	68.7343
GOTERM_MF_DIRECT	GO:0005484~SNAP receptor activity	6	0.554529	0.0716623	STX6, STX2, VAMP8, VAMP4, VAMP2, VAMP1	974	39	16881	2.6664	1	0.901772	69.3865
GOTERM_MF_DIRECT	GO:0019843~rRNA binding	6	0.554529	0.0782039	IMP3, ANG, RPS4Y2, RPL8, MRPS7, NSUN4	974	40	16881	2.59974	1	0.915291	72.6457
GOTERM_MF_DIRECT	GO:0050681~androgen receptor binding	6	0.554529	0.0782039	PRMT2, FHL2, PIAS1, KAT5, DAXX, PRKCB	974	40	16881	2.59974	1	0.915291	72.6457
KEGG_PATHWAY	hsa04142:Lysosome	23	2.12569	1.0486e-05	SGSH, GNPTG, GUSB, HEXB, PPT2, ABCA2, NAPSA, CTSS, CD63, MANBA, ATP6V0B, CTSW, SLC11A1, CTSK, LAMP2, GLA, AP3M1, GAA, CTSC, MCOLN1, AP4B1, CTSH, CLTCL1	454	121	6879	2.88013	0.0028377	0.0028377	0.0137942
KEGG_PATHWAY	hsa05150:Staphylococcus aureus infection	12	1.10906	0.000644266	C3AR1, FCGR2B, FCAR, C5, ITGB2, FPR2, C2, HLA-DPB1, CFD, HLA-DOB, ITGAM, PTAFR	454	54	6879	3.36711	0.160251	0.0836219	0.844266
KEGG_PATHWAY	hsa05152:Tuberculosis	24	2.21811	0.00124869	BID, TNF, CARD9, CREB1, CAMK2G, NFKB1, ITGB2, CTSS, RFXANK, ITGAM, SRC, ATP6V0B, AKT1, LAMP2, FCGR2B, ITGAX, CLEC4E, MAPK14, MAPK3, FCER1G, CLEC7A, HLA-DPB1, HLA-DOB, IFNGR2	454	177	6879	2.05451	0.287236	0.106732	1.63032
KEGG_PATHWAY	hsa05134:Legionellosis	11	1.01664	0.00240631	EEF1A1, TNF, CASP7, NFKBIA, NFKB1, ITGB2, HSPA1A, HSPA1B, BCL2L13, SAR1A, ITGAM	454	54	6879	3.08651	0.479463	0.150599	3.11978
KEGG_PATHWAY	hsa05133:Pertussis	13	1.20148	0.00335044	TNF, GNAI3, CXCL5, C5, ITGB2, NFKB1, SERPING1, NLRP3, ITGAM, MAPK14, CASP7, MAPK3, C2	454	75	6879	2.62634	0.597272	0.166314	4.31909
KEGG_PATHWAY	hsa05168:Herpes simplex infection	23	2.12569	0.00422265	GLTSCR2, HMGN1, TNF, C5, CSNK2B, NFKBIA, NFKB1, OAS1, ARNTL, IL15, HLA-E, DAXX, PPP1CB, SRPK1, HLA-F, IFNAR2, EIF2AK1, MED8, TAP2, TAP1, HLA-DPB1, HLA-DOB, IFNGR2	454	183	6879	1.90435	0.682336	0.173972	5.41483
KEGG_PATHWAY	hsa04612:Antigen processing and presentation	12	1.10906	0.0104416	TNF, CREB1, TAP2, TAP1, HSPA1A, HSPA1B, CTSS, HLA-DPB1, HLA-E, RFXANK, HLA-DOB, HLA-F	454	76	6879	2.39242	0.941839	0.333931	12.8978
KEGG_PATHWAY	hsa00480:Glutathione metabolism	9	0.831793	0.0173031	GSTM1, GSTM2, GPX1, GSTM3, GPX4, GSTT1, GSTO2, GPX7, MGST2	454	51	6879	2.67388	0.991175	0.446377	20.5169
KEGG_PATHWAY	hsa04611:Platelet activation	16	1.47874	0.0233019	ADCY3, PRKCZ, GNAI3, ADCY6, PIK3CD, PPP1CB, VASP, SRC, AKT1, P2RY12, VWF, VAMP8, MAPK14, MAPK3, FCER1G, PLA2G4C	454	130	6879	1.86486	0.998321	0.508332	26.6686
KEGG_PATHWAY	hsa04380:Osteoclast differentiation	16	1.47874	0.0247886	TNF, CREB1, PIK3CD, SPI1, FHL2, NFKBIA, NFKB1, AKT1, IFNAR2, CTSK, FCGR2B, MAPK14, MAPK3, OSCAR, IFNGR2, TYROBP	454	131	6879	1.85062	0.998889	0.493503	28.1235
KEGG_PATHWAY	hsa04915:Estrogen signaling pathway	13	1.20148	0.0285829	ADCY3, AKT1, GNAI3, CREB1, SOS1, ADCY6, ATF6B, PIK3CD, MAPK3, GABBR1, HSPA1A, HSPA1B, SRC	454	99	6879	1.98965	0.999614	0.510533	31.7168
KEGG_PATHWAY	hsa04621:NOD-like receptor signaling pathway	9	0.831793	0.0290285	CASP5, TNF, CARD9, MAPK14, MAPK3, PSTPIP1, NFKBIA, NFKB1, NLRP3	454	56	6879	2.43514	0.999659	0.485862	32.1277
KEGG_PATHWAY	hsa00130:Ubiquinone and other terpenoid-quinone biosynthesis	4	0.369686	0.031462	VKORC1L1, NQO1, COQ5, HPD	454	11	6879	5.50981	0.999827	0.486446	34.3318
KEGG_PATHWAY	hsa05140:Leishmaniasis	10	0.924214	0.0422045	TNF, MAPK14, MAPK3, NFKBIA, NFKB1, ITGB2, HLA-DPB1, IFNGR2, HLA-DOB, ITGAM	454	71	6879	2.13408	0.999992	0.565995	43.2938
KEGG_PATHWAY	hsa04066:HIF-1 signaling pathway	12	1.10906	0.0498866	AKT1, HIF1A, CAMK2G, PIK3CD, MAPK3, TEK, NFKB1, IFNGR2, EIF4E2, ARNT, PRKCB, TIMP1	454	96	6879	1.894	0.999999	0.603287	48.994
KEGG_PATHWAY	hsa04931:Insulin resistance	13	1.20148	0.0508779	NR1H2, AKT1, SREBF1, PRKCZ, TNF, RPS6KA2, CREB1, PIK3CD, NFKBIA, NFKB1, PPP1CB, CPT1A, PYGB	454	108	6879	1.82385	0.999999	0.587054	49.6898
KEGG_PATHWAY	hsa04071:Sphingolipid signaling pathway	14	1.2939	0.0513299	BID, PRKCZ, TNF, GNAI3, PPP2R5A, PIK3CD, NFKB1, PRKCB, AKT1, S1PR4, MAPK14, MAPK3, FCER1G, PPP2R3C	454	120	6879	1.76773	0.999999	0.568292	50.004
KEGG_PATHWAY	hsa04070:Phosphatidylinositol signaling system	12	1.10906	0.0564407	CDS2, MTMR3, IMPA2, DGKQ, PIK3C2A, PIK3CD, SYNJ2, INPP5E, INPP5B, PIP4K2C, PRKCB, IP6K2	454	98	6879	1.85534	1	0.583	53.4338
KEGG_PATHWAY	hsa02010:ABC transporters	7	0.64695	0.06657	ABCA7, TAP2, TAP1, ABCC4, ABCA2, ABCG4, ABCC5	454	44	6879	2.41054	1	0.625656	59.5978
KEGG_PATHWAY	hsa04145:Phagosome	16	1.47874	0.0681604	ITGB2, CTSS, HLA-E, ITGAM, ATP6V0B, HLA-F, LAMP2, FCGR2B, FCAR, TAP2, TAP1, ATP6V1E2, HLA-DPB1, CLEC7A, HLA-DOB, THBS3	454	150	6879	1.61621	1	0.615787	60.4941
KEGG_PATHWAY	hsa04130:SNARE interactions in vesicular transport	6	0.554529	0.0695458	STX6, STX2, VAMP8, VAMP4, VAMP2, VAMP1	454	34	6879	2.67388	1	0.605528	61.2599
KEGG_PATHWAY	hsa04664:Fc epsilon RI signaling pathway	9	0.831793	0.0767716	AKT1, TNF, MAPK14, SOS1, PIK3CD, MAPK3, FCER1G, PLA2G4C, PRKCB	454	68	6879	2.00541	1	0.626172	65.0363
